# Supplementary material for: Altered Pathway Analyzer: A gene expression dataset analysis tool for identification and prioritization of differentially regulated and network rewired pathways
Source: Sci Rep. 2017 Jan 13;7:40450. doi: 10.1038/srep40450 (PMC5233954; doi:10.1038/srep40450)
Supplement: Supplementary Dataset S1 [file srep40450-s2.xls]

## Sheet: APA
PathwayName	Rank	Dy Score	DR Score	Gene count
PATHWAYS_IN_CANCER	1	12.1375	0.271774	166
JAK_STAT_SIGNALING_PATHWAY	0.496032	6.08148	0.245705	86
PROSTATE_CANCER	0.468072	5.74548	0.310649	44
P53_SIGNALING_PATHWAY	0.399959	4.92699	0.397643	28
NATURAL_KILLER_CELL_MEDIATED_CYTOTOXICITY	0.399314	4.91924	0.288157	72
APOPTOSIS	0.394595	4.86254	0.360321	45
COLORECTAL_CANCER	0.389251	4.79832	0.381477	30
THYROID_CANCER	0.372317	4.59482	0.538451	14
ALLOGRAFT_REJECTION	0.352059	4.35139	0.492256	25
MAPK_SIGNALING_PATHWAY	0.349249	4.31762	0.19633	123
ADHERENS_JUNCTION	0.348959	4.31414	0.315994	40
GRAFT_VERSUS_HOST_DISEASE	0.341789	4.22798	0.414489	27
INSULIN_SIGNALING_PATHWAY	0.326518	4.04446	0.215062	65
AUTOIMMUNE_THYROID_DISEASE	0.321823	3.98805	0.411549	32
TYPE_I_DIABETES_MELLITUS	0.309723	3.84265	0.43393	30
ENDOMETRIAL_CANCER	0.301963	3.74939	0.364329	24
CYTOKINE_CYTOKINE_RECEPTOR_INTERACTION	0.295459	3.67124	0.173927	154
WNT_SIGNALING_PATHWAY	0.287645	3.57734	0.227617	55
PANCREATIC_CANCER	0.281512	3.50365	0.281781	39
FOCAL_ADHESION	0.275284	3.4288	0.171326	89
NEUROTROPHIN_SIGNALING_PATHWAY	0.273304	3.40501	0.246706	57
TYPE_II_DIABETES_MELLITUS	0.27241	3.39427	0.354198	30
ACUTE_MYELOID_LEUKEMIA	0.267065	3.33004	0.225801	29
CELL_CYCLE	0.263375	3.2857	0.219599	50
SMALL_CELL_LUNG_CANCER	0.215658	2.71229	0.227646	50
CHRONIC_MYELOID_LEUKEMIA	0.209011	2.63242	0.224544	38
PPAR_SIGNALING_PATHWAY	0.208117	2.62168	0.293926	29
MELANOMA	0.202447	2.55354	0.247295	32
ENDOCYTOSIS	0.20203	2.54854	0.236738	76
ALZHEIMERS_DISEASE	0.192621	2.43546	0.186029	79
AMYOTROPHIC_LATERAL_SCLEROSIS_ALS	0.173163	2.20164	0.280031	29
VEGF_SIGNALING_PATHWAY	0.163925	2.09064	0.228428	36
GLIOMA	0.157188	2.00968	0.211814	32
T_CELL_RECEPTOR_SIGNALING_PATHWAY	0.154386	1.976	0.174368	61
TGF_BETA_SIGNALING_PATHWAY	0.151707	1.94381	0.176847	37
GNRH_SIGNALING_PATHWAY	0.148298	1.90285	0.131539	54
PROGESTERONE_MEDIATED_OOCYTE_MATURATION	0.134398	1.73582	0.175256	40
RENAL_CELL_CARCINOMA	0.129497	1.67693	0.170804	34
ADIPOCYTOKINE_SIGNALING_PATHWAY	0.128145	1.66068	0.211215	36
OOCYTE_MEIOSIS	0.121613	1.58218	0.154956	41
UBIQUITIN_MEDIATED_PROTEOLYSIS	0.119709	1.5593	0.196676	46
NON_SMALL_CELL_LUNG_CANCER	0.11566	1.51064	0.196287	27
NOD_LIKE_RECEPTOR_SIGNALING_PATHWAY	0.0944738	1.25606	0.171803	30
LEISHMANIA_INFECTION	0.0923919	1.23104	0.143847	40
HEDGEHOG_SIGNALING_PATHWAY	0.0895337	1.1967	0.17549	27
REGULATION_OF_ACTIN_CYTOSKELETON	0.0822318	1.10895	0.092648	91
NOTCH_SIGNALING_PATHWAY	0.0821613	1.1081	0.185353	16
B_CELL_RECEPTOR_SIGNALING_PATHWAY	0.0770573	1.04677	0.145598	41
AXON_GUIDANCE	0.0757138	1.03063	0.207797	50
GAP_JUNCTION	0.0748455	1.02019	0.107635	44
MELANOGENESIS	0.073639	1.00569	0.0695482	48
ANTIGEN_PROCESSING_AND_PRESENTATION	0.0709223	0.973047	0.0496853	46
MTOR_SIGNALING_PATHWAY	0.0677358	0.934756	0.157511	24
RIG_I_LIKE_RECEPTOR_SIGNALING_PATHWAY	0.0659701	0.913538	0.163857	31
FC_EPSILON_RI_SIGNALING_PATHWAY	0.0649191	0.900909	0.0994228	44
HEMATOPOIETIC_CELL_LINEAGE	0.0632886	0.881315	0.0676936	64
CELL_ADHESION_MOLECULES_CAMS	0.063257	0.880936	0.124645	71
HUNTINGTONS_DISEASE	0.0616197	0.861261	0.0739992	76
STEROID_HORMONE_BIOSYNTHESIS	0.0603851	0.846425	0.0891593	25
EPITHELIAL_CELL_SIGNALING_IN_HELICOBACTER_PYLORI_INFECTION	0.0592452	0.832727	0.143307	36
ALDOSTERONE_REGULATED_SODIUM_REABSORPTION	0.0557744	0.79102	0.106977	21
LONG_TERM_POTENTIATION	0.0544277	0.774837	0.0735919	33
ARACHIDONIC_ACID_METABOLISM	0.0521233	0.747146	0.118513	27
CHEMOKINE_SIGNALING_PATHWAY	0.0519069	0.744545	0.0580524	109
LEUKOCYTE_TRANSENDOTHELIAL_MIGRATION	0.051298	0.737227	0.0977636	57
PROTEASOME	0.0492973	0.713185	0.140107	17
VASOPRESSIN_REGULATED_WATER_REABSORPTION	0.0491522	0.711443	0.0912623	23
PATHOGENIC_ESCHERICHIA_COLI_INFECTION	0.0483423	0.70171	0.144442	21
DILATED_CARDIOMYOPATHY	0.0483034	0.701242	0.0807368	48
TOLL_LIKE_RECEPTOR_SIGNALING_PATHWAY	0.0469633	0.685139	0.0866544	52
ERBB_SIGNALING_PATHWAY	0.0446814	0.657718	0.0932856	45
LONG_TERM_DEPRESSION	0.0437013	0.64594	0.0994044	36
PYRUVATE_METABOLISM	0.042229	0.628248	0.105279	17
VIRAL_MYOCARDITIS	0.0390833	0.590447	0.0987985	31
VASCULAR_SMOOTH_MUSCLE_CONTRACTION	0.0389448	0.588782	0.0570619	59
ASTHMA	0.0335538	0.524001	0.0917136	23
PYRIMIDINE_METABOLISM	0.0333858	0.521981	0.081956	29
SYSTEMIC_LUPUS_ERYTHEMATOSUS	0.0333612	0.521686	0.0678399	49
ARRHYTHMOGENIC_RIGHT_VENTRICULAR_CARDIOMYOPATHY_ARVC	0.0325315	0.511716	0.0807625	33
HYPERTROPHIC_CARDIOMYOPATHY_HCM	0.0323153	0.509118	0.0877335	39
RIBOSOME	0.0314164	0.498316	0	60
VIBRIO_CHOLERAE_INFECTION	0.0300416	0.481795	0.0458821	32
TRYPTOPHAN_METABOLISM	0.0286068	0.464554	0	15
PARKINSONS_DISEASE	0.0275513	0.451871	0.0901603	53
FC_GAMMA_R_MEDIATED_PHAGOCYTOSIS	0.0273126	0.449001	0.0516574	45
LYSOSOME	0.0257185	0.429846	0.0335302	64
PRIMARY_IMMUNODEFICIENCY	0.0251854	0.42344	0.0702068	29
COMPLEMENT_AND_COAGULATION_CASCADES	0.0242624	0.412348	0.136606	38
INTESTINAL_IMMUNE_NETWORK_FOR_IGA_PRODUCTION	0.0241865	0.411437	0.0936765	30
LYSINE_DEGRADATION	0.0236753	0.405294	0	12
ECM_RECEPTOR_INTERACTION	0.0194013	0.353934	0.0581255	46
TYROSINE_METABOLISM	0.0185473	0.343672	0.0208831	23
SPLICEOSOME	0.0181715	0.339156	0.0355888	44
TIGHT_JUNCTION	0.0175276	0.331418	0.0393787	51
PURINE_METABOLISM	0.0166001	0.320273	0.0278222	67
VALINE_LEUCINE_AND_ISOLEUCINE_DEGRADATION	0.0160402	0.313545	0.0953381	20
METABOLISM_OF_XENOBIOTICS_BY_CYTOCHROME_P450	0.0159598	0.312578	0.0277185	34
PROXIMAL_TUBULE_BICARBONATE_RECLAMATION	0.014655	0.2969	0.0114441	14
CALCIUM_SIGNALING_PATHWAY	0.0134838	0.282825	0.0174304	102
PRION_DISEASES	0.0126868	0.273248	0.0408688	19
SPHINGOLIPID_METABOLISM	0.012411	0.269934	0	15
FATTY_ACID_METABOLISM	0.0116626	0.26094	0	19
NEUROACTIVE_LIGAND_RECEPTOR_INTERACTION	0.0114959	0.258937	0.0245155	149
REGULATION_OF_AUTOPHAGY	0.0112238	0.255668	0.0524094	19
GLYCEROLIPID_METABOLISM	0.0111807	0.25515	0.0407387	21
CARDIAC_MUSCLE_CONTRACTION	0.0103625	0.245317	0.028813	34
OXIDATIVE_PHOSPHORYLATION	0.0101333	0.242563	0.012817	62
GLYCEROPHOSPHOLIPID_METABOLISM	0.00968938	0.237229	0.018166	27
OLFACTORY_TRANSDUCTION	0.00933289	0.232945	0.0185601	28
ARGININE_AND_PROLINE_METABOLISM	0.00925871	0.232053	0.0219448	23
AMINO_SUGAR_AND_NUCLEOTIDE_SUGAR_METABOLISM	0.00885961	0.227257	0.035873	19
DRUG_METABOLISM_OTHER_ENZYMES	0.00716523	0.206897	0	23
PHOSPHATIDYLINOSITOL_SIGNALING_SYSTEM	0.00596443	0.192467	0.0109167	40
ABC_TRANSPORTERS	0.00382991	0.166817	0	24
DRUG_METABOLISM_CYTOCHROME_P450	0.00324819	0.159827	0.0294871	36
STARCH_AND_SUCROSE_METABOLISM	0.00319685	0.15921	0.0198936	22
RNA_DEGRADATION	0.00278861	0.154304	0.0151414	20
INOSITOL_PHOSPHATE_METABOLISM	0.00191501	0.143806	0	25
RETINOL_METABOLISM	0.00175255	0.141854	0	23
CYTOSOLIC_DNA_SENSING_PATHWAY	0.00145834	0.138318	0	28
PEROXISOME	6.92924e-18	0.120794	0	25

## Sheet: SPIA
Kegg Pathway	pSize	NDE	pNDE	tA	pPERT	p	pFdr	pFWER	Status
Tuberculosis	141	20	0.00218375	7.27539	0.099	0.0020407	0.287739	0.287739	Activated		pSize	Pathway size, number of genes
p53 signaling pathway	53	10	0.00362375	0.162161	0.888	0.0216854	0.484353	1	Activated		NDE	Number of differentially expressed genes
Amyotrophic lateral sclerosis (ALS)	32	7	0.0061768	0.325649	0.881	0.0338132	0.484353	1	Activated		pNDE	P-value of the overrepresentation part of the method
Oocyte meiosis	81	10	0.0596041	-4.80626	0.118	0.041898	0.484353	1	Inhibited		tA	The observed total preturbation accumulation in the pathway
Natural killer cell mediated cytotoxicity	108	13	0.0416326	10.217	0.173	0.0427345	0.484353	1	Activated		pPERT	P-value of the pertubation part of the method
Hepatitis B	120	16	0.0104601	-1.77472	0.728	0.0447581	0.484353	1	Inhibited		p	Combined p-value (overrepresentation and pertubation)
cAMP signaling pathway	162	18	0.0381073	-3.32526	0.215	0.0475564	0.484353	1	Inhibited		pFdr	False discovery rate adjusted p
NOD-like receptor signaling pathway	36	5	0.108297	-1.8353	0.089	0.0543798	0.484353	1	Inhibited		pFWER	FWER adjusted p
Fc gamma R-mediated phagocytosis	78	10	0.0481392	-3.55439	0.202	0.0547774	0.484353	1	Inhibited		Status	If a pathway was identified as Activated or Inhibited
Neuroactive ligand-receptor interaction	27	2	0.580593	-1.79888	0.017	0.0554525	0.484353	1	Inhibited
Amphetamine addiction	50	8	0.023301	1.20549	0.441	0.0573177	0.484353	1	Activated
Herpes simplex infection	90	10	0.103985	3.63876	0.124	0.0689962	0.484353	1	Activated
B cell receptor signaling pathway	62	9	0.0297569	-1.8383	0.44	0.0698602	0.484353	1	Inhibited
ECM-receptor interaction	79	5	0.668685	2.54348	0.022	0.0767794	0.484353	1	Activated
Inflammatory bowel disease (IBD)	40	7	0.0209496	2.18662	0.713	0.077731	0.484353	1	Activated
Cell adhesion molecules (CAMs)	73	9	0.0721208	5.15512	0.212	0.0792091	0.484353	1	Activated
Cytokine-cytokine receptor interaction	212	20	0.116182	2.76336	0.138	0.0822996	0.484353	1	Activated
Phototransduction	22	5	0.0169447	-0.00344319	0.997	0.0858342	0.484353	1	Inhibited
Regulation of actin cytoskeleton	154	17	0.0453144	3.45217	0.377	0.0866074	0.484353	1	Activated
Osteoclast differentiation	115	14	0.0325532	1.76112	0.531	0.0874292	0.484353	1	Activated
Bladder cancer	29	5	0.0508808	-1.81851	0.35	0.0895416	0.484353	1	Inhibited
PI3K-Akt signaling pathway	290	30	0.0232749	-1.56961	0.78	0.0909325	0.484353	1	Inhibited
Toll-like receptor signaling pathway	90	11	0.0528587	3.23541	0.351	0.0925277	0.484353	1	Activated
Complement and coagulation cascades	60	3	0.808733	-8.05058	0.023	0.0927168	0.484353	1	Inhibited
Long-term potentiation	62	9	0.0297569	-1.81079	0.639	0.0943611	0.484353	1	Inhibited
Chronic myeloid leukemia	70	6	0.377826	-3.82972	0.052	0.0968562	0.484353	1	Inhibited
Focal adhesion	185	19	0.0655162	4.8672	0.307	0.098684	0.484353	1	Activated
Non-alcoholic fatty liver disease (NAFLD)	67	9	0.0459829	-2.42209	0.449	0.100759	0.484353	1	Inhibited
Apoptosis	76	9	0.0880597	3.66006	0.238	0.101966	0.484353	1	Activated
Circadian entrainment	80	10	0.0556022	2.23576	0.382	0.103054	0.484353	1	Activated
Dopaminergic synapse	104	13	0.0319442	0.230973	0.875	0.127941	0.577653	1	Activated
Wnt signaling pathway	94	9	0.221829	-2.73829	0.13	0.131099	0.577653	1	Inhibited
Alzheimer's disease	43	3	0.597213	2.5158	0.053	0.140946	0.591091	1	Activated
Shigellosis	42	5	0.174502	-1.7938	0.19	0.146101	0.591091	1	Inhibited
Hippo signaling pathway	111	10	0.26195	-4.05828	0.132	0.150915	0.591091	1	Inhibited
Calcium signaling pathway	150	17	0.0366292	0.164084	0.944	0.150917	0.591091	1	Activated
cGMP-PKG signaling pathway	135	14	0.0971175	2.96375	0.378	0.158027	0.602212	1	Activated
Antigen processing and presentation	54	4	0.539655	1.28089	0.073	0.166803	0.609441	1	Activated
FoxO signaling pathway	110	12	0.0891566	-1.96114	0.448	0.168569	0.609441	1	Inhibited
Phosphatidylinositol signaling system	64	5	0.479744	0.571358	0.092	0.181863	0.641067	1	Activated
Cell cycle	110	11	0.156156	-1.462	0.347	0.212156	0.668975	1	Inhibited
Platelet activation	107	7	0.643484	-7.81766	0.087	0.217366	0.668975	1	Inhibited
Prolactin signaling pathway	68	7	0.205737	-3.91439	0.276	0.219667	0.668975	1	Inhibited
Pertussis	42	5	0.174502	1.65589	0.333	0.223455	0.668975	1	Activated
Tight junction	88	7	0.434341	-1.60759	0.137	0.227409	0.668975	1	Inhibited
Cytosolic DNA-sensing pathway	13	3	0.059575	0	1	0.227607	0.668975	1	Inhibited
GABAergic synapse	55	3	0.75885	0.573919	0.082	0.235026	0.668975	1	Activated
Neurotrophin signaling pathway	102	11	0.106955	-1.5869	0.59	0.237457	0.668975	1	Inhibited
Melanoma	56	4	0.568961	-4.88679	0.112	0.239168	0.668975	1	Inhibited
Fc epsilon RI signaling pathway	55	5	0.351197	4.14537	0.184	0.24163	0.668975	1	Activated
Glioma	60	7	0.130797	-2.12288	0.495	0.24197	0.668975	1	Inhibited
Adrenergic signaling in cardiomyocytes	126	12	0.182353	1.91471	0.378	0.253293	0.686815	1	Activated
T cell receptor signaling pathway	86	9	0.154857	-1.50336	0.474	0.265114	0.696697	1	Inhibited
Chemokine signaling pathway	165	15	0.192855	-3.28322	0.384	0.26682	0.696697	1	Inhibited
Leukocyte transendothelial migration	75	9	0.0825319	-0.232896	0.96	0.280111	0.707197	1	Inhibited
Serotonergic synapse	64	7	0.166383	1.00567	0.478	0.280872	0.707197	1	Activated
HTLV-I infection	164	13	0.380433	-3.39935	0.228	0.298802	0.719351	1	Inhibited
Glutamatergic synapse	71	5	0.57347	1.36309	0.154	0.30264	0.719351	1	Activated
Pathways in cancer	269	22	0.273111	-5.01912	0.326	0.304384	0.719351	1	Inhibited
Prion diseases	20	2	0.420134	-1.0829	0.219	0.311531	0.719351	1	Inhibited
Inflammatory mediator regulation of TRP channels	76	7	0.293069	2.29085	0.319	0.31505	0.719351	1	Activated
Jak-STAT signaling pathway	126	12	0.182353	0.843521	0.535	0.324608	0.719351	1	Activated
Adipocytokine signaling pathway	54	6	0.181953	-0.616244	0.539	0.325802	0.719351	1	Inhibited
Olfactory transduction	37	5	0.118338	-0.301743	0.848	0.331064	0.719351	1	Inhibited
Alcoholism	108	9	0.35834	-2.72368	0.282	0.332675	0.719351	1	Inhibited
Cocaine addiction	36	4	0.25014	-0.785899	0.416	0.339522	0.719351	1	Inhibited
Proteoglycans in cancer	174	15	0.252513	-3.55022	0.418	0.342887	0.719351	1	Inhibited
Prostate cancer	80	8	0.205499	-1.65011	0.525	0.348115	0.719351	1	Inhibited
NF-kappa B signaling pathway	70	8	0.121253	-0.158051	0.936	0.360455	0.719351	1	Inhibited
Melanogenesis	78	7	0.316154	-3.70938	0.363	0.363214	0.719351	1	Inhibited
Renal cell carcinoma	51	4	0.493898	-1.15158	0.235	0.366025	0.719351	1	Inhibited
Type II diabetes mellitus	41	4	0.331454	-1.49775	0.352	0.367328	0.719351	1	Inhibited
Taste transduction	13	2	0.234432	-0.353699	0.517	0.376973	0.728125	1	Inhibited
Measles	88	8	0.285506	1.18905	0.438	0.385038	0.729425	1	Activated
Notch signaling pathway	32	4	0.188771	0.916584	0.67	0.387992	0.729425	1	Activated
Salmonella infection	56	6	0.204131	-0.666315	0.66	0.404787	0.72987	1	Inhibited
Circadian rhythm	24	3	0.240318	-0.325448	0.567	0.407853	0.72987	1	Inhibited
Epstein-Barr virus infection	79	7	0.327818	-1.19207	0.416	0.408076	0.72987	1	Inhibited
Leishmaniasis	46	5	0.225376	-0.588272	0.607	0.408934	0.72987	1	Inhibited
Pancreatic cancer	64	4	0.674937	-1.8963	0.207	0.414689	0.73089	1	Inhibited
Hepatitis C	85	9	0.147272	0.00620609	0.996	0.428239	0.745453	1	Activated
Vasopressin-regulated water reabsorption	21	2	0.445038	-0.703732	0.354	0.448692	0.771532	1	Inhibited
Retrograde endocannabinoid signaling	52	4	0.509372	0.351166	0.327	0.465111	0.790128	1	Activated
Colorectal cancer	46	4	0.413876	-0.647492	0.414	0.47361	0.794988	1	Inhibited
Progesterone-mediated oocyte maturation	67	5	0.520901	-0.870774	0.338	0.481872	0.795155	1	Inhibited
Rap1 signaling pathway	177	15	0.273829	-2.29847	0.662	0.490846	0.795155	1	Inhibited
Insulin signaling pathway	120	8	0.624811	-4.02463	0.298	0.499179	0.795155	1	Inhibited
Cholinergic synapse	79	7	0.327818	-1.29263	0.577	0.504127	0.795155	1	Inhibited
Bacterial invasion of epithelial cells	48	4	0.446337	-1.96499	0.427	0.506511	0.795155	1	Inhibited
Gastric acid secretion	46	4	0.413876	0.588868	0.462	0.507546	0.795155	1	Activated
Endocrine and other factor-regulated calcium reabsorption	33	1	0.912247	0.86826	0.218	0.520066	0.795674	1	Activated
Insulin secretion	49	1	0.97312	-0.457044	0.208	0.52575	0.795674	1	Inhibited
Vascular smooth muscle contraction	88	5	0.757755	-2.27922	0.269	0.528025	0.795674	1	Inhibited
Legionellosis	36	3	0.475464	0.907875	0.436	0.533508	0.795674	1	Activated
Thyroid cancer	26	1	0.85285	-0.270725	0.245	0.536092	0.795674	1	Inhibited
Gap junction	73	4	0.770851	1.93383	0.28	0.546767	0.803064	1	Activated
Epithelial cell signaling in Helicobacter pylori infection	32	3	0.398814	-0.579214	0.633	0.599957	0.850675	1	Inhibited
Thyroid hormone synthesis	41	1	0.951419	-0.457044	0.272	0.608601	0.850675	1	Inhibited
Influenza A	89	8	0.296054	0.157484	0.89	0.614914	0.850675	1	Activated
Oxytocin signaling pathway	124	10	0.384703	0.979553	0.698	0.621582	0.850675	1	Activated
Thyroid hormone signaling pathway	98	7	0.549372	-0.919762	0.489	0.62174	0.850675	1	Inhibited
ErbB signaling pathway	80	6	0.505694	-1.57151	0.534	0.623573	0.850675	1	Inhibited
HIF-1 signaling pathway	91	7	0.469615	-1.44758	0.577	0.624785	0.850675	1	Inhibited
TNF signaling pathway	64	6	0.300712	-0.129263	0.919	0.631766	0.850675	1	Inhibited
VEGF signaling pathway	52	5	0.308203	0.240279	0.901	0.633482	0.850675	1	Activated
Acute myeloid leukemia	55	4	0.554437	-0.406047	0.551	0.667757	0.873641	1	Inhibited
Endometrial cancer	42	2	0.809437	-0.541449	0.378	0.668317	0.873641	1	Inhibited
Ras signaling pathway	177	12	0.608511	-2.8855	0.504	0.669172	0.873641	1	Inhibited
Non-small cell lung cancer	51	3	0.711778	-1.72173	0.454	0.688189	0.890227	1	Inhibited
GnRH signaling pathway	74	6	0.429609	0.872209	0.784	0.703342	0.894008	1	Activated
Salivary secretion	44	1	0.961086	0.412402	0.352	0.70496	0.894008	1	Activated
MAPK signaling pathway	213	14	0.657295	1.23342	0.522	0.710134	0.894008	1	Activated
Basal cell carcinoma	30	2	0.638663	-0.992338	0.559	0.72473	0.898054	1	Inhibited
Small cell lung cancer	79	4	0.821437	1.38231	0.442	0.730923	0.898054	1	Activated
Morphine addiction	46	2	0.847885	-0.0956262	0.43	0.732455	0.898054	1	Inhibited
African trypanosomiasis	21	2	0.445038	0.211073	0.879	0.758345	0.921781	1	Activated
MicroRNAs in cancer	124	7	0.786095	0	NA	0.786095	0.927723	1	Inhibited
TGF-beta signaling pathway	71	4	0.751675	-0.744157	0.563	0.787108	0.927723	1	Inhibited
Estrogen signaling pathway	81	6	0.518043	0.733764	0.825	0.790693	0.927723	1	Activated
Intestinal immune network for IgA production	21	2	0.445038	0	1	0.805339	0.927723	1	Inhibited
Toxoplasmosis	87	5	0.748829	0.622613	0.615	0.817614	0.927723	1	Activated
Axon guidance	92	6	0.64426	-0.51365	0.722	0.821178	0.927723	1	Inhibited
Adherens junction	64	5	0.479744	0.00173971	0.997	0.831058	0.927723	1	Activated
RIG-I-like receptor signaling pathway	38	3	0.512078	0.140748	0.942	0.834044	0.927723	1	Activated
Hedgehog signaling pathway	34	2	0.706011	0.206115	0.685	0.834947	0.927723	1	Activated
Arrhythmogenic right ventricular cardiomyopathy (ARVC)	9	1	0.48453	0	1	0.835609	0.927723	1	Inhibited
Malaria	9	1	0.48453	0	1	0.835609	0.927723	1	Inhibited
Chagas disease (American trypanosomiasis)	80	5	0.679551	0.449894	0.803	0.876211	0.959413	1	Activated
Dorso-ventral axis formation	11	1	0.555156	0	1	0.881869	0.959413	1	Inhibited
Viral myocarditis	26	2	0.55977	0	1	0.884565	0.959413	1	Inhibited
Pathogenic Escherichia coli infection	28	1	0.873049	0.371986	0.66	0.893866	0.9621	1	Activated
Aldosterone-regulated sodium reabsorption	28	2	0.600683	0	1	0.906844	0.968674	1	Inhibited
Rheumatoid arthritis	15	1	0.668739	0	1	0.937814	0.994224	1	Inhibited
Transcriptional misregulation in cancer	16	1	0.692283	0	1	0.946877	0.996341	1	Inhibited
Graft-versus-host disease	19	1	0.753354	0	1	0.966719	0.997425	1	Inhibited
AMPK signaling pathway	76	3	0.913711	0.156367	0.875	0.978403	0.997425	1	Activated
Staphylococcus aureus infection	23	1	0.816381	0	1	0.982004	0.997425	1	Inhibited
Dilated cardiomyopathy	65	3	0.849622	0	1	0.98808	0.997425	1	Inhibited
Huntington's disease	26	1	0.85285	0	1	0.9886	0.997425	1	Inhibited
mTOR signaling pathway	48	2	0.864339	0	1	0.990351	0.997425	1	Inhibited
Amoebiasis	43	1	0.958099	0	1	0.99911	0.99911	1	Inhibited

## Sheet: PWEA
KEGG pathway	Enrichment score	p	p.adj
Caffeine metabolism	0.58774	0	0
Amphetamine addiction	0.278376	0.01	0.6
Drug metabolism - other enzymes	0.488804	0.01	0.6
Measles	0.305133	0.01	0.6
Osteoclast differentiation	0.173654	0.03	0.917647
Tyrosine metabolism	0.173094	0.03	0.917647
Cytokine-cytokine receptor interaction	0.238288	0.04	0.917647
Dopaminergic synapse	0.23702	0.04	0.917647
Thyroid cancer	0.468465	0.04	0.917647
Tuberculosis	0.302019	0.04	0.917647
Thyroid hormone signaling pathway	0.338963	0.06	0.917647
Chagas disease (American trypanosomiasis)	0.258687	0.07	0.917647
Epstein-Barr virus infection	0.166818	0.07	0.917647
Glutathione metabolism	0.35307	0.07	0.917647
Neurotrophin signaling pathway	0.321425	0.07	0.917647
Epithelial cell signaling in Helicobacter pylori infection	0.247783	0.08	0.917647
Retrograde endocannabinoid signaling	0.28251	0.08	0.917647
Butanoate metabolism	0.225497	0.09	0.917647
Insulin signaling pathway	0.254703	0.09	0.917647
Morphine addiction	0.261789	0.09	0.917647
Terpenoid backbone biosynthesis	0.304417	0.09	0.917647
Glycolysis / Gluconeogenesis	0.297332	0.1	0.917647
Herpes simplex infection	0.283546	0.1	0.917647
Pancreatic cancer	0.299283	0.1	0.917647
Prolactin signaling pathway	0.239943	0.1	0.917647
Valine, leucine and isoleucine degradation	0.298323	0.1	0.917647
Circadian entrainment	0.291801	0.12	0.917647
Fatty acid degradation	0.428644	0.12	0.917647
Legionellosis	0.300623	0.12	0.917647
Pyruvate metabolism	0.254654	0.12	0.917647
TNF signaling pathway	0.244709	0.12	0.917647
Fc gamma R-mediated phagocytosis	0.194587	0.13	0.917647
Glutamatergic synapse	0.247982	0.13	0.917647
Jak-STAT signaling pathway	0.277035	0.13	0.917647
Propanoate metabolism	0.282525	0.14	0.933333
Vibrio cholerae infection	0.364234	0.14	0.933333
Acute myeloid leukemia	0.320387	0.15	0.96
B cell receptor signaling pathway	0.328897	0.16	0.96
Neuroactive ligand-receptor interaction	0.228727	0.16	0.96
ErbB signaling pathway	0.211508	0.18	0.96
beta-Alanine metabolism	0.282467	0.19	0.96
Regulation of actin cytoskeleton	0.234148	0.19	0.96
Alcoholism	0.384813	0.2	0.96
mTOR signaling pathway	0.383144	0.21	0.96
Oxytocin signaling pathway	0.265578	0.21	0.96
Bladder cancer	0.143907	0.24	0.96
Proteoglycans in cancer	0.271216	0.25	0.96
Synthesis and degradation of ketone bodies	0.386769	0.25	0.96
Estrogen signaling pathway	0.170362	0.26	0.96
Vitamin digestion and absorption	0.657292	0.26	0.96
MAPK signaling pathway	0.213508	0.27	0.96
Proximal tubule bicarbonate reclamation	0.456424	0.27	0.96
Apoptosis	0.395004	0.28	0.96
Pantothenate and CoA biosynthesis	0.676662	0.28	0.96
Alzheimer's disease	0.24541	0.29	0.96
Wnt signaling pathway	0.294606	0.3	0.96
Asthma	0.963556	0.31	0.96
GnRH signaling pathway	0.248194	0.31	0.96
Hippo signaling pathway	0.246999	0.31	0.96
Leishmaniasis	0.266093	0.32	0.96
Cholinergic synapse	0.186105	0.34	0.96
Oxidative phosphorylation	0.501262	0.34	0.96
Porphyrin and chlorophyll metabolism	0.272363	0.35	0.96
Renal cell carcinoma	0.267485	0.35	0.96
Inflammatory bowel disease (IBD)	0.406156	0.36	0.96
Inflammatory mediator regulation of TRP channels	0.350763	0.37	0.96
Serotonergic synapse	0.328766	0.37	0.96
Glycosaminoglycan degradation	0.320213	0.38	0.96
Bacterial invasion of epithelial cells	0.151611	0.39	0.96
Fc epsilon RI signaling pathway	0.383461	0.39	0.96
Galactose metabolism	0.285207	0.39	0.96
Long-term potentiation	0.324474	0.39	0.96
Arginine and proline metabolism	0.1877	0.41	0.96
Carbohydrate digestion and absorption	0.494509	0.41	0.96
Mucin type O-Glycan biosynthesis	0.29141	0.41	0.96
Amino sugar and nucleotide sugar metabolism	0.281315	0.42	0.96
Viral myocarditis	0.444019	0.42	0.96
Aldosterone-regulated sodium reabsorption	0.381624	0.44	0.96
Biotin metabolism	0.483909	0.44	0.96
Glycosaminoglycan biosynthesis - chondroitin sulfate / dermatan sulfate	0.327091	0.44	0.96
Butirosin and neomycin biosynthesis	0.617694	0.46	0.96
Lipoic acid metabolism	0.43958	0.46	0.96
NF-kappa B signaling pathway	0.358698	0.46	0.96
Tight junction	0.171895	0.46	0.96
Natural killer cell mediated cytotoxicity	0.314145	0.47	0.96
Dilated cardiomyopathy	0.361545	0.49	0.96
Inositol phosphate metabolism	0.403145	0.49	0.96
Type II diabetes mellitus	0.507292	0.49	0.96
Cytosolic DNA-sensing pathway	0.411673	0.5	0.96
Folate biosynthesis	0.261987	0.5	0.96
Malaria	0.395093	0.5	0.96
Oocyte meiosis	0.53218	0.5	0.96
Melanogenesis	0.259199	0.51	0.96
Sulfur metabolism	0.595707	0.51	0.96
Cell adhesion molecules (CAMs)	0.262541	0.52	0.96
Hepatitis B	0.203435	0.52	0.96
Cyanoamino acid metabolism	0.711046	0.53	0.96
PI3K-Akt signaling pathway	0.212952	0.53	0.96
Autoimmune thyroid disease	0.889241	0.54	0.96
Adipocytokine signaling pathway	0.315362	0.55	0.96
Allograft rejection	0.889015	0.55	0.96
GABAergic synapse	0.235153	0.55	0.96
Adrenergic signaling in cardiomyocytes	0.361076	0.56	0.96
Salmonella infection	0.155044	0.56	0.96
Shigellosis	0.396196	0.56	0.96
TGF-beta signaling pathway	0.350357	0.56	0.96
Glycosylphosphatidylinositol(GPI)-anchor biosynthesis	0.740823	0.57	0.96
Prostate cancer	0.242735	0.58	0.96
Toll-like receptor signaling pathway	0.378838	0.58	0.96
Bile secretion	0.199141	0.59	0.96
Citrate cycle (TCA cycle)	0.334466	0.59	0.96
Colorectal cancer	0.34446	0.59	0.96
Toxoplasmosis	0.333202	0.59	0.96
Maturity onset diabetes of the young	0.286861	0.61	0.96
Phosphatidylinositol signaling system	0.387034	0.61	0.96
Adherens junction	0.402728	0.62	0.96
cAMP signaling pathway	0.20751	0.62	0.96
AMPK signaling pathway	0.292874	0.63	0.96
Basal cell carcinoma	0.45121	0.63	0.96
Ovarian steroidogenesis	0.250344	0.63	0.96
Pathogenic Escherichia coli infection	0.49569	0.63	0.96
Primary bile acid biosynthesis	0.492351	0.64	0.96
Alanine, aspartate and glutamate metabolism	0.23606	0.65	0.96
Glyoxylate and dicarboxylate metabolism	0.387336	0.65	0.96
N-Glycan biosynthesis	0.357672	0.65	0.96
Type I diabetes mellitus	0.466396	0.65	0.96
Endocrine and other factor-regulated calcium reabsorption	0.401689	0.66	0.96
Glioma	0.233946	0.66	0.96
Hedgehog signaling pathway	0.427508	0.67	0.96
HIF-1 signaling pathway	0.184903	0.67	0.96
cGMP-PKG signaling pathway	0.229831	0.68	0.96
Glycosphingolipid biosynthesis - ganglio series	0.506331	0.68	0.96
Pertussis	0.268996	0.68	0.96
Fructose and mannose metabolism	0.333503	0.69	0.96
HTLV-I infection	0.240226	0.69	0.96
Hypertrophic cardiomyopathy (HCM)	0.393008	0.69	0.96
Pentose phosphate pathway	0.424412	0.69	0.96
Phenylalanine, tyrosine and tryptophan biosynthesis	0.347365	0.69	0.96
Phototransduction	0.240701	0.69	0.96
Gastric acid secretion	0.306515	0.7	0.96
Signaling pathways regulating pluripotency of stem cells	0.223311	0.7	0.96
Vitamin B6 metabolism	0.72264	0.7	0.96
African trypanosomiasis	0.313827	0.71	0.96
Chemokine signaling pathway	0.272013	0.71	0.96
Chronic myeloid leukemia	0.274693	0.71	0.96
Leukocyte transendothelial migration	0.288609	0.71	0.96
Transcriptional misregulation in cancer	0.332358	0.71	0.96
Arrhythmogenic right ventricular cardiomyopathy (ARVC)	0.241531	0.72	0.96
Calcium signaling pathway	0.336641	0.72	0.96
Glycosphingolipid biosynthesis - lacto and neolacto series	0.258618	0.73	0.96
Nitrogen metabolism	0.657488	0.73	0.96
Non-small cell lung cancer	0.354252	0.73	0.96
Pentose and glucuronate interconversions	0.536033	0.73	0.96
Purine metabolism	0.342366	0.73	0.96
VEGF signaling pathway	0.378381	0.73	0.96
Antigen processing and presentation	0.317131	0.75	0.96
FoxO signaling pathway	0.23231	0.75	0.96
Histidine metabolism	0.468415	0.75	0.96
Progesterone-mediated oocyte maturation	0.360677	0.75	0.96
Salivary secretion	0.224711	0.75	0.96
Starch and sucrose metabolism	0.393939	0.75	0.96
Taste transduction	0.379123	0.75	0.96
Ubiquinone and other terpenoid-quinone biosynthesis	0.360152	0.75	0.96
Ras signaling pathway	0.214892	0.76	0.96
alpha-Linolenic acid metabolism	0.541573	0.77	0.96
Amoebiasis	0.314168	0.77	0.96
Complement and coagulation cascades	0.198939	0.77	0.96
Ether lipid metabolism	0.506407	0.77	0.96
Glycine, serine and threonine metabolism	0.19482	0.77	0.96
Influenza A	0.253732	0.77	0.96
Lysine degradation	0.232043	0.77	0.96
Parkinson's disease	0.391838	0.77	0.96
Phenylalanine metabolism	0.208323	0.77	0.96
RIG-I-like receptor signaling pathway	0.444529	0.77	0.96
Cocaine addiction	0.233081	0.78	0.96
Focal adhesion	0.292181	0.78	0.96
NOD-like receptor signaling pathway	0.377466	0.78	0.96
Pyrimidine metabolism	0.442722	0.78	0.96
Olfactory transduction	0.30668	0.79	0.96
T cell receptor signaling pathway	0.313907	0.79	0.96
Circadian rhythm	0.484828	0.8	0.96
Melanoma	0.200749	0.8	0.96
p53 signaling pathway	0.369168	0.8	0.96
Vasopressin-regulated water reabsorption	0.319762	0.8	0.96
Amyotrophic lateral sclerosis (ALS)	0.426789	0.81	0.96
ECM-receptor interaction	0.233136	0.81	0.96
Hepatitis C	0.264375	0.81	0.96
Non-alcoholic fatty liver disease (NAFLD)	0.281412	0.81	0.96
Rap1 signaling pathway	0.173679	0.81	0.96
Taurine and hypotaurine metabolism	0.267892	0.81	0.96
Selenocompound metabolism	0.276035	0.82	0.96
Vascular smooth muscle contraction	0.282355	0.82	0.96
Axon guidance	0.122172	0.83	0.96
Gap junction	0.163411	0.83	0.96
Small cell lung cancer	0.289415	0.83	0.96
Aminoacyl-tRNA biosynthesis	0.214495	0.84	0.96
Cysteine and methionine metabolism	0.274119	0.84	0.96
Huntington's disease	0.198441	0.84	0.96
Linoleic acid metabolism	0.231101	0.84	0.96
Long-term depression	0.316394	0.84	0.96
Thyroid hormone synthesis	0.286329	0.84	0.96
Viral carcinogenesis	0.374466	0.84	0.96
Endometrial cancer	0.195897	0.85	0.96
Glycerophospholipid metabolism	0.423455	0.85	0.96
Insulin secretion	0.265218	0.85	0.96
Tryptophan metabolism	0.149541	0.85	0.96
Arachidonic acid metabolism	0.207149	0.86	0.96
Fat digestion and absorption	0.812664	0.86	0.96
Sphingolipid metabolism	0.538499	0.86	0.96
Staphylococcus aureus infection	0.34543	0.86	0.96
Valine, leucine and isoleucine biosynthesis	0.482696	0.86	0.96
Cell cycle	0.511877	0.87	0.96
Glycerolipid metabolism	0.328956	0.87	0.96
Pancreatic secretion	0.194445	0.87	0.96
MicroRNAs in cancer	0.234939	0.88	0.96
Pathways in cancer	0.225581	0.88	0.96
Retinol metabolism	0.361916	0.88	0.96
Steroid biosynthesis	0.170929	0.88	0.96
Fatty acid elongation	0.275795	0.89	0.96
One carbon pool by folate	0.251975	0.89	0.96
Prion diseases	0.267609	0.89	0.96
Steroid hormone biosynthesis	0.276892	0.89	0.96
Riboflavin metabolism	0.559219	0.9	0.96
Glycosphingolipid biosynthesis - globo series	0.296232	0.91	0.96
Graft-versus-host disease	0.38345	0.91	0.96
Intestinal immune network for IgA production	0.328065	0.91	0.96
Rheumatoid arthritis	0.301788	0.91	0.96
Cardiac muscle contraction	0.502372	0.92	0.96
Platelet activation	0.158291	0.92	0.96
Synaptic vesicle cycle	0.317834	0.92	0.96
Nicotinate and nicotinamide metabolism	0.248154	0.93	0.966234
Dorso-ventral axis formation	0.265981	0.94	0.970213
D-Glutamine and D-glutamate metabolism	0.657714	0.95	0.970213
Mineral absorption	0.52489	0.95	0.970213
Systemic lupus erythematosus	0.775469	0.95	0.970213
Notch signaling pathway	0.106985	0.96	0.976271
Fatty acid biosynthesis	0.609574	0.98	0.99
Chemical carcinogenesis	0.172882	0.99	0.99
Drug metabolism - cytochrome P450	0.232628	0.99	0.99
Metabolism of xenobiotics by cytochrome P450	0.156059	0.99	0.99
Lysine biosynthesis	NA	NA	NA
Thiamine metabolism	NA	NA	NA

## Sheet: GSNCA
Pathway	Genes	pvalGSNCA	pval.hyper
CITRATE_CYCLE_TCA_CYCLE	28	0.035964	0.875
EPITHELIAL_CELL_SIGNALING_IN_HELICOBACTER_PYLORI_INFECTION	58	0.037962	8.96e-06
MAPK_SIGNALING_PATHWAY	220	0.038961	2.52e-07
PEROXISOME	55	0.000999001	1
RENAL_CELL_CARCINOMA	63	0.047952	0.000109

## Sheet: GSCA
Pathway	Genes	pvalGSCA	pval.hyper
EPITHELIAL_CELL_SIGNALING_IN_HELICOBACTER_PYLORI_INFECTION	58	0.016	8.96e-06
PHENYLALANINE_METABOLISM	17	0.043	0.717
SELENOAMINO_ACID_METABOLISM	15	0.025	1
AMINO_SUGAR_AND_NUCLEOTIDE_SUGAR_METABOLISM	28	0.013	1
SPHINGOLIPID_METABOLISM	24	0.031	1
DRUG_METABOLISM_OTHER_ENZYMES	33	0.008	0.914
COLORECTAL_CANCER	58	0.02	1.23e-09

## Sheet: ESEA
Pathway	Gene Count	Score	P value
CYSTEINE_AND_METHIONINE_METABOLISM	66	1.75	<0.001
ALCOHOLISM	590	1.5	<0.001
DILATED_CARDIOMYOPATHY	319	1.44	<0.001
ECM-RECEPTOR_INTERACTION	466	1.35	<0.001
COLORECTAL_CANCER	80	1.6	0.04

## Sheet: ORA
Category	Term	Count	%	PValue	Genes	List Total	Pop Hits	Pop Total	Fold Enrichment	Bonferroni	Benjamini	FDR
Annotation Cluster 1	Enrichment Score: 1.408977425684946
KEGG_PATHWAY	hsa04510:Focal adhesion	9	3.76569	0.0265815	5906, 10627, 329, 5499, 5604, 7414, 7408, 5879, 29895	92	201	5085	2.47485	0.944017	0.617452	26.1279
KEGG_PATHWAY	hsa04810:Regulation of actin cytoskeleton	9	3.76569	0.037578	10152, 10627, 5499, 5604, 7414, 8936, 5879, 29895, 1072	92	215	5085	2.3137	0.9834	0.559422	34.9842
KEGG_PATHWAY	hsa04670:Leukocyte transendothelial migration	6	2.51046	0.0593683	5906, 10627, 7414, 7408, 5879, 29895	92	118	5085	2.81043	0.998568	0.607627	49.7403
Annotation Cluster 5	Enrichment Score: 0.8564215517997495
KEGG_PATHWAY	hsa05200:Pathways in cancer	10	4.1841	0.130571	329, 5970, 5604, 1029, 3066, 652, 1855, 5467, 5879, 4437	92	328	5085	1.68511	1	0.81052	79.2529
KEGG_PATHWAY	hsa05212:Pancreatic cancer	4	1.67364	0.137562	5970, 5604, 1029, 5879	92	72	5085	3.07065	1	0.794747	81.0529
KEGG_PATHWAY	hsa05220:Chronic myeloid leukemia	4	1.67364	0.150104	5970, 5604, 1029, 3066	92	75	5085	2.94783	1	0.794448	83.9295
Annotation Cluster 8	Enrichment Score: 0.5904203498176684
KEGG_PATHWAY	hsa04062:Chemokine signaling pathway	7	2.92887	0.117062	5906, 2782, 2309, 5970, 5604, 2787, 5879	92	187	5085	2.069	0.999998	0.810847	75.3271
KEGG_PATHWAY	hsa05212:Pancreatic cancer	4	1.67364	0.137562	5970, 5604, 1029, 5879	92	72	5085	3.07065	1	0.794747	81.0529
KEGG_PATHWAY	hsa04662:B cell receptor signaling pathway	4	1.67364	0.150104	5970, 8915, 5604, 5879	92	75	5085	2.94783	1	0.794448	83.9295
KEGG_PATHWAY	hsa04722:Neurotrophin signaling pathway	5	2.09205	0.181021	5906, 2309, 5970, 5604, 5879	92	124	5085	2.2287	1	0.806729	89.4042
KEGG_PATHWAY	hsa05211:Renal cell carcinoma	3	1.25523	0.35773	5906, 5604, 5879	92	70	5085	2.36879	1	0.861088	99.3104
KEGG_PATHWAY	hsa04620:Toll-like receptor signaling pathway	3	1.25523	0.543918	5970, 5604, 5879	92	101	5085	1.64173	1	0.93345	99.9853
KEGG_PATHWAY	hsa04010:MAPK signaling pathway	4	1.67364	0.864832	5906, 5970, 5604, 5879	92	267	5085	0.828041	1	0.996934	100
Following results were obtained from MsigDB database using up-regulated genes from the same p53 dataset. [URL: http://software.broadinstitute.org/gsea/msigdb/cards/P53_DN.V1_UP]
Only KEGG pathways are considered
Gene Set Name	# Genes in Gene Set (K)	Description	# Genes in Overlap (k)	k/K	p-value	FDR q-value
KEGG_ECM_RECEPTOR_INTERACTION	84	ECM-receptor interaction	7	0.0833	7.38e-08	1.37e-05
KEGG_FOCAL_ADHESION	201	Focal adhesion	9	0.0448	2.17e-07	2.01e-05
KEGG_PATHWAYS_IN_CANCER	328	Pathways in cancer	9	0.0274	1.21e-05	0.000748
KEGG_ARRHYTHMOGENIC_RIGHT_VENTRICULAR_CARDIOMYOPATHY_ARVC	76	Arrhythmogenic right ventricular cardiomyopathy (ARVC)	5	0.0658	1.84e-05	0.000858
KEGG_COMPLEMENT_AND_COAGULATION_CASCADES	69	Complement and coagulation cascades	4	0.058	0.000215	0.00799
KEGG_TGF_BETA_SIGNALING_PATHWAY	86	TGF-beta signaling pathway	4	0.0465	0.000499	0.0155
KEGG_BLADDER_CANCER	42	Bladder cancer	3	0.0714	0.000753	0.02
KEGG_NEUROACTIVE_LIGAND_RECEPTOR_INTERACTION	272	Neuroactive ligand-receptor interaction	6	0.0221	0.0011	0.0256
KEGG_INOSITOL_PHOSPHATE_METABOLISM	54	Inositol phosphate metabolism	3	0.0556	0.00157	0.0324
KEGG_PATHOGENIC_ESCHERICHIA_COLI_INFECTION	59	Pathogenic Escherichia coli infection	3	0.0508	0.00202	0.0376

## Sheet: DRAGEN
Gene Set Name	Edge Size	Score	PValue	fdr
KEGG_PATHWAYS_IN_CANCER	1547	3263.7	0.343	1
KEGG_CELL_CYCLE	501	968.79	0.794	1
KEGG_MAPK_SIGNALING_PATHWAY	381	794.637	0.277	1
KEGG_JAK_STAT_SIGNALING_PATHWAY	331	661.17	0.629	1
KEGG_TGF_BETA_SIGNALING_PATHWAY	306	626.087	0.463	1
KEGG_WNT_SIGNALING_PATHWAY	278	533.93	0.671	1
KEGG_TOLL_LIKE_RECEPTOR_SIGNALING_PATHWAY	261	529.518	0.508	1
KEGG_CHRONIC_MYELOID_LEUKEMIA	224	504.76	0.385	1
KEGG_PROSTATE_CANCER	280	501.901	0.828	1
KEGG_COLORECTAL_CANCER	190	409.059	0.293	1
KEGG_PPAR_SIGNALING_PATHWAY	221	406.862	0.769	1
KEGG_PANCREATIC_CANCER	197	381.92	0.679	1
KEGG_SMALL_CELL_LUNG_CANCER	186	353.002	0.674	1
KEGG_NEUROTROPHIN_SIGNALING_PATHWAY	154	325.693	0.19	1
KEGG_T_CELL_RECEPTOR_SIGNALING_PATHWAY	173	312.863	0.752	1
KEGG_CHEMOKINE_SIGNALING_PATHWAY	146	289.101	0.698	1
KEGG_ACUTE_MYELOID_LEUKEMIA	133	269.375	0.694	1
KEGG_HEDGEHOG_SIGNALING_PATHWAY	95	229.744	0.05	1
KEGG_APOPTOSIS	115	220.427	0.659	1
KEGG_ADIPOCYTOKINE_SIGNALING_PATHWAY	127	220.183	0.865	1
KEGG_RIG_I_LIKE_RECEPTOR_SIGNALING_PATHWAY	120	219.409	0.669	1
KEGG_RENAL_CELL_CARCINOMA	87	208.209	0.217	1
KEGG_MELANOGENESIS	109	202.818	0.793	1
KEGG_LEISHMANIA_INFECTION	117	200.828	0.862	1
KEGG_ADHERENS_JUNCTION	109	197.967	0.768	1
KEGG_FOCAL_ADHESION	83	190.864	0.182	1
KEGG_BASAL_CELL_CARCINOMA	73	187.757	0.061	1
KEGG_B_CELL_RECEPTOR_SIGNALING_PATHWAY	105	183.233	0.847	1
KEGG_ANTIGEN_PROCESSING_AND_PRESENTATION	67	179.438	0.163	1
KEGG_EPITHELIAL_CELL_SIGNALING_IN_HELICOBACTER_PYLORI_INFECTION	71	177.26	0.143	1
KEGG_ERBB_SIGNALING_PATHWAY	72	171.941	0.144	1
KEGG_NOD_LIKE_RECEPTOR_SIGNALING_PATHWAY	102	167.902	0.871	1
KEGG_BLADDER_CANCER	75	164.083	0.481	1
KEGG_HUNTINGTONS_DISEASE	93	162.908	0.812	1
KEGG_ENDOMETRIAL_CANCER	78	150.345	0.607	1
KEGG_NOTCH_SIGNALING_PATHWAY	82	149.364	0.693	1
KEGG_THYROID_CANCER	60	122.53	0.455	1
KEGG_CYTOSOLIC_DNA_SENSING_PATHWAY	60	113.415	0.575	1
KEGG_P53_SIGNALING_PATHWAY	79	109.919	0.943	1
KEGG_GNRH_SIGNALING_PATHWAY	47	104.544	0.179	1
KEGG_MELANOMA	56	92.5419	0.865	1
KEGG_GLIOMA	55	91.2354	0.884	1
KEGG_NON_SMALL_CELL_LUNG_CANCER	54	90.4149	0.901	1
KEGG_CIRCADIAN_RHYTHM_MAMMAL	47	89.096	0.688	1
KEGG_BASAL_TRANSCRIPTION_FACTORS	40	76.3953	0.617	1
KEGG_LONG_TERM_POTENTIATION	28	72.2367	0.136	1
KEGG_INSULIN_SIGNALING_PATHWAY	36	69.0702	0.53	1
KEGG_AXON_GUIDANCE	29	67.1213	0.22	1
KEGG_MATURITY_ONSET_DIABETES_OF_THE_YOUNG	40	64.194	0.862	1
KEGG_VASOPRESSIN_REGULATED_WATER_REABSORPTION	26	61.134	0.312	1
KEGG_ENDOCYTOSIS	27	59.1161	0.301	1
KEGG_VEGF_SIGNALING_PATHWAY	27	48.3089	0.568	1
KEGG_OOCYTE_MEIOSIS	24	45.9707	0.578	1
KEGG_NATURAL_KILLER_CELL_MEDIATED_CYTOTOXICITY	20	40.6624	0.362	1
KEGG_PRIMARY_IMMUNODEFICIENCY	11	36.4097	0.184	1
KEGG_ARRHYTHMOGENIC_RIGHT_VENTRICULAR_CARDIOMYOPATHY_ARVC	17	27.7687	0.668	1
KEGG_TIGHT_JUNCTION	11	27.0638	0.213	1
KEGG_AMYOTROPHIC_LATERAL_SCLEROSIS_ALS	18	24.2599	0.808	1
KEGG_SPLICEOSOME	12	24.0983	0.474	1
KEGG_LEUKOCYTE_TRANSENDOTHELIAL_MIGRATION	10	22.258	0.392	1
KEGG_PRION_DISEASES	9	21.424	0.25	1
KEGG_ALDOSTERONE_REGULATED_SODIUM_REABSORPTION	12	17.4762	0.742	1
KEGG_MTOR_SIGNALING_PATHWAY	8	16.3565	0.566	1
KEGG_REGULATION_OF_ACTIN_CYTOSKELETON	6	14.841	0.353	1
KEGG_PROGESTERONE_MEDIATED_OOCYTE_MATURATION	12	14.7375	0.872	1
KEGG_TYPE_II_DIABETES_MELLITUS	7	14.6867	0.211	1
KEGG_UBIQUITIN_MEDIATED_PROTEOLYSIS	5	11.2259	0.529	1
KEGG_DORSO_VENTRAL_AXIS_FORMATION	8	10.4628	0.809	1
KEGG_VIRAL_MYOCARDITIS	4	7.48908	0.477	1
KEGG_CYTOKINE_CYTOKINE_RECEPTOR_INTERACTION	5	4.56035	0.933	1
KEGG_HOMOLOGOUS_RECOMBINATION	2	3.32302	0.546	1
KEGG_NUCLEOTIDE_EXCISION_REPAIR	1	3.0123	0.234	1
KEGG_NEUROACTIVE_LIGAND_RECEPTOR_INTERACTION	1	2.31214	0.205	1
KEGG_ALZHEIMERS_DISEASE	5	1.47079	0.996	1
KEGG_PATHOGENIC_ESCHERICHIA_COLI_INFECTION	2	1.04633	0.857	1
KEGG_ABC_TRANSPORTERS	0	0	1	1
KEGG_ALANINE_ASPARTATE_AND_GLUTAMATE_METABOLISM	0	0	1	1
KEGG_ALLOGRAFT_REJECTION	0	0	1	1
KEGG_ALPHA_LINOLENIC_ACID_METABOLISM	0	0	1	1
KEGG_AMINO_SUGAR_AND_NUCLEOTIDE_SUGAR_METABOLISM	0	0	1	1
KEGG_AMINOACYL_TRNA_BIOSYNTHESIS	0	0	1	1
KEGG_ARACHIDONIC_ACID_METABOLISM	0	0	1	1
KEGG_ARGININE_AND_PROLINE_METABOLISM	0	0	1	1
KEGG_ASCORBATE_AND_ALDARATE_METABOLISM	0	0	1	1
KEGG_ASTHMA	0	0	1	1
KEGG_AUTOIMMUNE_THYROID_DISEASE	0	0	1	1
KEGG_BASE_EXCISION_REPAIR	0	0	1	1
KEGG_BETA_ALANINE_METABOLISM	0	0	1	1
KEGG_BIOSYNTHESIS_OF_UNSATURATED_FATTY_ACIDS	0	0	1	1
KEGG_BUTANOATE_METABOLISM	0	0	1	1
KEGG_CALCIUM_SIGNALING_PATHWAY	0	0	1	1
KEGG_CARDIAC_MUSCLE_CONTRACTION	0	0	1	1
KEGG_CELL_ADHESION_MOLECULES_CAMS	0	0	1	1
KEGG_CITRATE_CYCLE_TCA_CYCLE	0	0	1	1
KEGG_COMPLEMENT_AND_COAGULATION_CASCADES	0	0	1	1
KEGG_CYSTEINE_AND_METHIONINE_METABOLISM	0	0	1	1
KEGG_DILATED_CARDIOMYOPATHY	0	0	1	1
KEGG_DNA_REPLICATION	0	0	1	1
KEGG_DRUG_METABOLISM_CYTOCHROME_P450	0	0	1	1
KEGG_DRUG_METABOLISM_OTHER_ENZYMES	0	0	1	1
KEGG_ECM_RECEPTOR_INTERACTION	0	0	1	1
KEGG_ETHER_LIPID_METABOLISM	0	0	1	1
KEGG_FATTY_ACID_METABOLISM	0	0	1	1
KEGG_FC_EPSILON_RI_SIGNALING_PATHWAY	0	0	1	1
KEGG_FC_GAMMA_R_MEDIATED_PHAGOCYTOSIS	0	0	1	1
KEGG_FOLATE_BIOSYNTHESIS	0	0	1	1
KEGG_FRUCTOSE_AND_MANNOSE_METABOLISM	0	0	1	1
KEGG_GALACTOSE_METABOLISM	0	0	1	1
KEGG_GAP_JUNCTION	0	0	1	1
KEGG_GLUTATHIONE_METABOLISM	0	0	1	1
KEGG_GLYCEROLIPID_METABOLISM	0	0	1	1
KEGG_GLYCEROPHOSPHOLIPID_METABOLISM	0	0	1	1
KEGG_GLYCINE_SERINE_AND_THREONINE_METABOLISM	0	0	1	1
KEGG_GLYCOLYSIS_GLUCONEOGENESIS	0	0	1	1
KEGG_GLYCOSAMINOGLYCAN_BIOSYNTHESIS_CHONDROITIN_SULFATE	0	0	1	1
KEGG_GLYCOSAMINOGLYCAN_BIOSYNTHESIS_HEPARAN_SULFATE	0	0	1	1
KEGG_GLYCOSAMINOGLYCAN_BIOSYNTHESIS_KERATAN_SULFATE	0	0	1	1
KEGG_GLYCOSAMINOGLYCAN_DEGRADATION	0	0	1	1
KEGG_GLYCOSPHINGOLIPID_BIOSYNTHESIS_GANGLIO_SERIES	0	0	1	1
KEGG_GLYCOSPHINGOLIPID_BIOSYNTHESIS_GLOBO_SERIES	0	0	1	1
KEGG_GLYCOSPHINGOLIPID_BIOSYNTHESIS_LACTO_AND_NEOLACTO_SERIES	0	0	1	1
KEGG_GLYCOSYLPHOSPHATIDYLINOSITOL_GPI_ANCHOR_BIOSYNTHESIS	0	0	1	1
KEGG_GLYOXYLATE_AND_DICARBOXYLATE_METABOLISM	0	0	1	1
KEGG_GRAFT_VERSUS_HOST_DISEASE	0	0	1	1
KEGG_HEMATOPOIETIC_CELL_LINEAGE	0	0	1	1
KEGG_HISTIDINE_METABOLISM	0	0	1	1
KEGG_HYPERTROPHIC_CARDIOMYOPATHY_HCM	0	0	1	1
KEGG_INOSITOL_PHOSPHATE_METABOLISM	0	0	1	1
KEGG_INTESTINAL_IMMUNE_NETWORK_FOR_IGA_PRODUCTION	0	0	1	1
KEGG_LIMONENE_AND_PINENE_DEGRADATION	0	0	1	1
KEGG_LINOLEIC_ACID_METABOLISM	0	0	1	1
KEGG_LONG_TERM_DEPRESSION	0	0	1	1
KEGG_LYSINE_DEGRADATION	0	0	1	1
KEGG_LYSOSOME	0	0	1	1
KEGG_METABOLISM_OF_XENOBIOTICS_BY_CYTOCHROME_P450	0	0	1	1
KEGG_MISMATCH_REPAIR	0	0	1	1
KEGG_N_GLYCAN_BIOSYNTHESIS	0	0	1	1
KEGG_NICOTINATE_AND_NICOTINAMIDE_METABOLISM	0	0	1	1
KEGG_NITROGEN_METABOLISM	0	0	1	1
KEGG_NON_HOMOLOGOUS_END_JOINING	0	0	1	1
KEGG_O_GLYCAN_BIOSYNTHESIS	0	0	1	1
KEGG_OLFACTORY_TRANSDUCTION	0	0	1	1
KEGG_ONE_CARBON_POOL_BY_FOLATE	0	0	1	1
KEGG_OTHER_GLYCAN_DEGRADATION	0	0	1	1
KEGG_OXIDATIVE_PHOSPHORYLATION	0	0	1	1
KEGG_PANTOTHENATE_AND_COA_BIOSYNTHESIS	0	0	1	1
KEGG_PARKINSONS_DISEASE	0	0	1	1
KEGG_PENTOSE_AND_GLUCURONATE_INTERCONVERSIONS	0	0	1	1
KEGG_PENTOSE_PHOSPHATE_PATHWAY	0	0	1	1
KEGG_PEROXISOME	0	0	1	1
KEGG_PHENYLALANINE_METABOLISM	0	0	1	1
KEGG_PHOSPHATIDYLINOSITOL_SIGNALING_SYSTEM	0	0	1	1
KEGG_PORPHYRIN_AND_CHLOROPHYLL_METABOLISM	0	0	1	1
KEGG_PRIMARY_BILE_ACID_BIOSYNTHESIS	0	0	1	1
KEGG_PROPANOATE_METABOLISM	0	0	1	1
KEGG_PROTEASOME	0	0	1	1
KEGG_PROTEIN_EXPORT	0	0	1	1
KEGG_PROXIMAL_TUBULE_BICARBONATE_RECLAMATION	0	0	1	1
KEGG_PURINE_METABOLISM	0	0	1	1
KEGG_PYRIMIDINE_METABOLISM	0	0	1	1
KEGG_PYRUVATE_METABOLISM	0	0	1	1
KEGG_REGULATION_OF_AUTOPHAGY	0	0	1	1
KEGG_RENIN_ANGIOTENSIN_SYSTEM	0	0	1	1
KEGG_RETINOL_METABOLISM	0	0	1	1
KEGG_RIBOFLAVIN_METABOLISM	0	0	1	1
KEGG_RIBOSOME	0	0	1	1
KEGG_RNA_DEGRADATION	0	0	1	1
KEGG_RNA_POLYMERASE	0	0	1	1
KEGG_SELENOAMINO_ACID_METABOLISM	0	0	1	1
KEGG_SNARE_INTERACTIONS_IN_VESICULAR_TRANSPORT	0	0	1	1
KEGG_SPHINGOLIPID_METABOLISM	0	0	1	1
KEGG_STARCH_AND_SUCROSE_METABOLISM	0	0	1	1
KEGG_STEROID_BIOSYNTHESIS	0	0	1	1
KEGG_STEROID_HORMONE_BIOSYNTHESIS	0	0	1	1
KEGG_SULFUR_METABOLISM	0	0	1	1
KEGG_SYSTEMIC_LUPUS_ERYTHEMATOSUS	0	0	1	1
KEGG_TASTE_TRANSDUCTION	0	0	1	1
KEGG_TAURINE_AND_HYPOTAURINE_METABOLISM	0	0	1	1
KEGG_TERPENOID_BACKBONE_BIOSYNTHESIS	0	0	1	1
KEGG_TRYPTOPHAN_METABOLISM	0	0	1	1
KEGG_TYPE_I_DIABETES_MELLITUS	0	0	1	1
KEGG_TYROSINE_METABOLISM	0	0	1	1
KEGG_VALINE_LEUCINE_AND_ISOLEUCINE_BIOSYNTHESIS	0	0	1	1
KEGG_VALINE_LEUCINE_AND_ISOLEUCINE_DEGRADATION	0	0	1	1
KEGG_VASCULAR_SMOOTH_MUSCLE_CONTRACTION	0	0	1	1
KEGG_VIBRIO_CHOLERAE_INFECTION	0	0	1	1
