# Supplementary material for: Altered Pathway Analyzer: A gene expression dataset analysis tool for identification and prioritization of differentially regulated and network rewired pathways
Source: Sci Rep. 2017 Jan 13;7:40450. doi: 10.1038/srep40450 (PMC5233954; doi:10.1038/srep40450)
Supplement: Supplementary Dataset S2 [file srep40450-s3.xls]

## Sheet: Table S2-GSE28735
PathwayName	Rank	Dy score	DR Score	DP Score	Gene count		Altered pathways predicted by APA using GSE28735 prostate cancer dataset
SIGNALING_EVENTS_MEDIATED_BY_FOCAL_ADHESION_KINASE	0.0618121	1.55122	0.401206	0.749907	15
TGF-BETA_RECEPTOR_SIGNALING	0.0202901	0.584162	0.156793	0.66623	15
CHRONIC_MYELOID_LEUKEMIA	0.12345	2.98678	0.456878	0.454638	21
PDGFR-BETA_SIGNALING_PATHWAY	0.17633	4.21836	0.506477	0.450194	33
CANCER_MODULE_85	0.0269484	0.739237	0.165698	0.437371	19
NON_SMALL_CELL_LUNG_CANCER	0.00160007	0.148868	0.0148481	0.428881	23
PANCREATIC_CANCER	0.0305543	0.82322	0.146053	0.416569	22
COLORECTAL_CANCER	0.239262	5.68408	0.606864	0.409081	29
RENAL_CELL_CARCINOMA	0.0673531	1.68027	0.203624	0.35013	26
NONGENOTROPIC_ANDROGEN_SIGNALING	0.0109627	0.366926	0.0173541	0.334222	15
RESOLUTION_OF_SISTER_CHROMATID_COHESION	0.0140991	0.439974	0.128737	0.33388	22
SIGNALLING_TO_ERKS	0.021977	0.623453	0.126812	0.333529	15
ANDROGEN_SIGNALING_PATHWAY	0.168597	4.03827	0.29609	0.333529	32
ACUTE_MYELOID_LEUKEMIA	0.0684886	1.70672	0.39998	0.333446	24
LKB1_SIGNALING_EVENTS	0.115308	2.79715	0.439857	0.333298	21
CANCER_MODULE_259	0.00939899	0.330507	0	0.333276	18
FGF_SIGNALING_PATHWAY	0.0583889	1.47149	0.201426	0.319913	29
ADHERENS_JUNCTION	0.0226747	0.639702	0.0769306	0.315904	23
SIGNALING_BY_TGF-BETA_RECEPTOR_COMPLEX_IN_CANCER	0.124002	2.99963	0.554743	0.286081	23
SMAD2-3_PHOSPHORYLATION_MOTIF_MUTANTS_IN_CANCER	0.124002	2.99963	0.554743	0.286081	23
SIGNALING_BY_TGF-BETA_RECEPTOR_COMPLEX	0.124002	2.99963	0.554743	0.286081	23
SMAD2-3_MH2_DOMAIN_MUTANTS_IN_CANCER	0.124002	2.99963	0.554743	0.286081	23
SMAD4_MH2_DOMAIN_MUTANTS_IN_CANCER	0.124002	2.99963	0.554743	0.286081	23
LOSS_OF_FUNCTION_OF_SMAD4_IN_CANCER	0.124002	2.99963	0.554743	0.286081	23
TGFBR2_KINASE_DOMAIN_MUTANTS_IN_CANCER	0.124002	2.99963	0.554743	0.286081	23
TGFBR2_MSI_FRAMESHIFT_MUTANTS_IN_CANCER	0.124002	2.99963	0.554743	0.286081	23
LOSS_OF_FUNCTION_OF_TGFBR1_IN_CANCER	0.124002	2.99963	0.554743	0.286081	23
LOSS_OF_FUNCTION_OF_SMAD2-3_IN_CANCER	0.124002	2.99963	0.554743	0.286081	23
TGFBR1_LBD_MUTANTS_IN_CANCER	0.124002	2.99963	0.554743	0.286081	23
LOSS_OF_FUNCTION_OF_TGFBR2_IN_CANCER	0.124002	2.99963	0.554743	0.286081	23
TGFBR1_KD_MUTANTS_IN_CANCER	0.124002	2.99963	0.554743	0.286081	23
REGULATION_OF_GENE_EXPRESSION_IN_BETA_CELLS	0.0752465	1.86411	0.212621	0.285355	16
CANCER_MODULE_199	0.032729	0.873869	0.158288	0.280087	23
BCR_SIGNALING_PATHWAY	0.051882	1.31995	0.274238	0.278474	25
MITOTIC_PROMETAPHASE	0.0146518	0.452846	0.126774	0.273412	23
SIGNALING_EVENTS_MEDIATED_BY_HEPATOCYTE_GROWTH_FACTOR_RECEPTOR_(C-MET)	0.0466099	1.19716	0.257428	0.273094	25
PI3K_CASCADE	0.00663667	0.266172	0.00473143	0.267852	45
VALIDATED_TARGETS_OF_C-MYC_TRANSCRIPTIONAL_ACTIVATION	0.359387	8.48181	0.594639	0.266967	28
INSULIN_RECEPTOR_SIGNALLING_CASCADE	0.0080789	0.299761	0.00825644	0.264427	55
PROSTATE_CANCER	0.0672814	1.6786	0.151322	0.260886	37
IRS-RELATED_EVENTS	0.00717203	0.27864	0.00947265	0.257643	51
NOTCH-MEDIATED_HES-HEY_NETWORK	0.128563	3.10588	0.223612	0.250268	23
INSULIN_PATHWAY	0.00546664	0.238921	0.00286104	0.250127	19
SIGNALING_BY_FGFR_MUTANTS	0.0140124	0.437954	0.051618	0.250114	24
IRS-MEDIATED_SIGNALLING	0.00709186	0.276773	0.0102496	0.250077	49
NEGATIVE_REGULATION_OF_FGFR_SIGNALING	0.0339897	0.903231	0.14201	0.249968	27
FGFR_LIGAND_BINDING_AND_ACTIVATION	0.00873604	0.315066	0.00610242	0.249921	20
SHC-MEDIATED_CASCADE	0.00857179	0.311241	0.00608072	0.249921	21
SIGNALING_BY_INSULIN_RECEPTOR	0.00815482	0.30153	0.00783852	0.245499	60
CDC42_SIGNALING_EVENTS	0.0396141	1.03422	0.196633	0.231111	24
SHP2_SIGNALING	0.0553019	1.3996	0.21675	0.226345	27
VALIDATED_TARGETS_OF_C-MYC_TRANSCRIPTIONAL_REPRESSION	0.104363	2.54225	0.378124	0.222528	24
S_PHASE	0.00801172	0.298197	0	0.2225	16
SIGNALING_BY_TYPE_1_INSULIN-LIKE_GROWTH_FACTOR_1_RECEPTOR_(IGF1R)	0.0347081	0.919963	0.108987	0.218516	54
IGF1R_SIGNALING_CASCADE	0.0347081	0.919963	0.108987	0.218516	54
IRS-RELATED_EVENTS_TRIGGERED_BY_IGF1R	0.0357728	0.944758	0.115554	0.21636	52
FCGAMMA_RECEPTOR_(FCGR)_DEPENDENT_PHAGOCYTOSIS	0.00922475	0.326448	0.0158831	0.21107	23
PIP3_ACTIVATES_AKT_SIGNALING	0.00796085	0.297012	0.0116281	0.204906	53
GAB1_SIGNALOSOME	0.00796085	0.297012	0.0116281	0.204906	53
PI-3K_CASCADE	0.00796085	0.297012	0.0116281	0.204906	53
PI3K_EVENTS_IN_ERBB4_SIGNALING	0.00796085	0.297012	0.0116281	0.204906	53
PI3K_EVENTS_IN_ERBB2_SIGNALING	0.00796085	0.297012	0.0116281	0.204906	53
PI3K-AKT_SIGNALING_IN_CANCER	0.00796085	0.297012	0.0116281	0.204906	53
CONSTITUTIVE_PI3K-AKT_SIGNALING_IN_CANCER	0.00926965	0.327494	0.0128672	0.203003	45
SIGNALING_EVENTS_MEDIATED_BY_TCPTP	0.0612745	1.5387	0.208658	0.200591	19
ENDOMETRIAL_CANCER	0.06304	1.57982	0.35675	0.20037	25
P73_TRANSCRIPTION_FACTOR_NETWORK	0.0777609	1.92267	0.357907	0.200206	28
ROLE_OF_LAT2-NTAL-LAB_ON_CALCIUM_MOBILIZATION	0.00764755	0.289715	0.0114092	0.200107	55
FOXA1_TRANSCRIPTION_FACTOR_NETWORK	0.0405925	1.05701	0.0879093	0.200099	28
PI3K-AKT_ACTIVATION	0.0122316	0.396479	0.025322	0.191114	55
REGULATION_OF_ACTIN_CYTOSKELETON	0.00481634	0.223776	0.00452971	0.188302	90
GLIOMA	0.0363843	0.959002	0.191749	0.187771	28
SIGNALING_BY_SCF-KIT	0.0080357	0.298755	0.0135062	0.181126	64
DOWNSTREAM_SIGNALING_EVENTS_OF_B_CELL_RECEPTOR_(BCR)	0.00737115	0.283278	0.0108415	0.178669	64
PATHWAYS_IN_CANCER	0.151274	3.63481	0.164255	0.178425	128
ERBB1_DOWNSTREAM_SIGNALING	0.0272196	0.745552	0.107452	0.176899	39
FRS2-MEDIATED_CASCADE	0.0096221	0.335703	0.0157554	0.174038	26
FOCAL_ADHESION	0.134478	3.24362	0.232488	0.16986	67
HEDGEHOG_SIGNALING_EVENTS_MEDIATED_BY_GLI_PROTEINS	0.0157397	0.478182	0.0951938	0.167393	19
ARF6_SIGNALING_EVENTS	0.00567656	0.24381	0	0.167308	16
IL2-MEDIATED_SIGNALING_EVENTS	0.216679	5.15811	0.714211	0.167083	19
CREB_PHOSPHORYLATION_THROUGH_THE_ACTIVATION_OF_RAS	0.0302612	0.816392	0.171982	0.167039	15
REGULATION_OF_RETINOBLASTOMA_PROTEIN	0.249934	5.93264	0.44374	0.166812	27
INFLUENZA_LIFE_CYCLE	0.00299965	0.181464	0	0.166797	35
BMP_RECEPTOR_SIGNALING	0.0323434	0.864887	0.145245	0.166769	19
SMALL_CELL_LUNG_CANCER	0.0927926	2.27276	0.42725	0.166625	29
PROGESTERONE_MEDIATED_OOCYTE_MATURATION	0.0323899	0.86597	0.162857	0.163244	41
SIGNALING_BY_THE_B_CELL_RECEPTOR_(BCR)	0.00697112	0.273961	0.0117095	0.159616	76
SEPARATION_OF_SISTER_CHROMATIDS	0.0104999	0.356147	0.0936813	0.158494	33
FC_GAMMA_R_MEDIATED_PHAGOCYTOSIS	0.0050424	0.229041	0.0169823	0.158404	32
HIF-1-ALPHA_TRANSCRIPTION_FACTOR_NETWORK	0.260134	6.17018	0.330303	0.158259	27
MELANOMA	0.02468	0.686406	0.0921464	0.158079	38
INTEGRINS_IN_ANGIOGENESIS	0.120566	2.91961	0.378354	0.154399	23
CANCER_MODULE_165	0.00772121	0.291431	0.00370999	0.151163	39
MITOTIC_METAPHASE_AND_ANAPHASE	0.0104987	0.35612	0.0934798	0.150569	34
MITOTIC_ANAPHASE	0.0104987	0.35612	0.0934798	0.150569	34
mTOR_SIGNALING_PATHWAY	0.0675564	1.68501	0.202656	0.14587	42
REGULATION_OF_ANDROGEN_RECEPTOR_ACTIVITY	0.164567	3.9444	0.286917	0.14339	30
SIGNALING_EVENTS_MEDIATED_BY_VEGFR1_AND_VEGFR2	0.0465716	1.19627	0.257034	0.143354	20
INTERLEUKIN-3,_5_AND_GM-CSF_SIGNALING	0.004937	0.226586	0	0.143271	18
MYD88_CASCADE_INITIATED_ON_PLASMA_MEMBRANE	0.0590548	1.487	0.310887	0.143267	18
TOLL_LIKE_RECEPTOR_5_(TLR5)_CASCADE	0.0574019	1.44851	0.306971	0.143267	19
TOLL_LIKE_RECEPTOR_10_(TLR10)_CASCADE	0.0574019	1.44851	0.306971	0.143267	19
POST_NMDA_RECEPTOR_ACTIVATION_EVENTS	0.0176951	0.523725	0.110693	0.14321	20
C-MYB_TRANSCRIPTION_FACTOR_NETWORK	0.138773	3.34366	0.322292	0.143208	33
ERBB_SIGNALING_PATHWAY	0.104592	2.54758	0.284013	0.143193	36
MEIOSIS	0.00776326	0.29241	0.0655006	0.142905	24
ENDOCYTOSIS	0.0228948	0.644827	0.0697068	0.142314	68
SIGNALING_BY_ERBB4	0.0195559	0.567063	0.0427137	0.14113	76
SIGNALING_BY_FGFR	0.0196763	0.569867	0.053163	0.140212	79
B_CELL_RECEPTOR_SIGNALING_PATHWAY	0.0440791	1.13822	0.190265	0.137177	33
CANCER_MODULE_237	0.0203968	0.586647	0.0866591	0.136996	27
OOCYTE_MEIOSIS	0.0430649	1.11459	0.153695	0.1369	48
SIGNALING_BY_FGFR_IN_DISEASE	0.0241581	0.674249	0.060475	0.132941	82
FC_EPSILON_RECEPTOR_(FCERI)_SIGNALING	0.0307218	0.82712	0.0746744	0.130103	84
NEUROTROPHIN_SIGNALING_PATHWAY	0.121962	2.95213	0.269916	0.1293	50
DOWNSTREAM_SIGNAL_TRANSDUCTION	0.00803256	0.298682	0.0117493	0.129122	74
NGF_SIGNALLING_VIA_TRKA_FROM_THE_PLASMA_MEMBRANE	0.0108901	0.365235	0.0180832	0.128625	93
REGULATION_OF_LIPID_METABOLISM_BY_PEROXISOME_PROLIFERATOR-ACTIVATED_RECEPTOR_ALPHA_(PPARALPHA)	0.391432	9.22815	0.630831	0.128499	29
DAP12_SIGNALING	0.0139996	0.437656	0.0314385	0.127336	80
CELL_CYCLE	0.171033	4.09501	0.244691	0.125653	126
CANCER_MODULE_97	0.00776152	0.292369	0.011333	0.125552	40
COSTIMULATION_BY_THE_CD28_FAMILY	0.0068097	0.270201	0.00778093	0.125494	15
REGULATION_OF_RHOA_ACTIVITY	0.00961757	0.335597	0	0.125464	15
PLASMA_MEMBRANE_ESTROGEN_RECEPTOR_SIGNALING	0.0314878	0.844961	0.229882	0.125455	17
E2F_TRANSCRIPTION_FACTOR_NETWORK	0.21081	5.02143	0.530492	0.125444	26
PHOSPHATIDYLINOSITOL_SIGNALING_SYSTEM	0.00289515	0.179031	0	0.125306	36
PHOSPHOLIPASE_C-MEDIATED_CASCADE	0.00759073	0.288392	0.00329568	0.125236	36
MEIOTIC_SYNAPSIS	0.00435875	0.213118	0	0.125022	19
SIGNALING_BY_PDGF	0.00691047	0.272548	0.0105768	0.1246	83
DOWNSTREAM_SIGNALING_OF_ACTIVATED_FGFR	0.00797428	0.297325	0.0116649	0.123719	74
SIGNALING_BY_ERBB2	0.00784962	0.294421	0.0115671	0.123062	77
HEMATOPOIETIC_CELL_LINEAGE	0.0622764	1.56203	0.281884	0.121327	43
SIGNALING_BY_EGFR	0.0112142	0.372784	0.0216297	0.118756	83
LEUKOCYTE_TRANSENDOTHELIAL_MIGRATION	0.0105387	0.35705	0.0295823	0.118096	41
DAP12_INTERACTIONS	0.0123871	0.4001	0.0296728	0.116597	92
SIGNALING_BY_EGFR_IN_CANCER	0.0110485	0.368923	0.022242	0.116444	82
REGULATION_OF_NUCLEAR_SMAD2-3_SIGNALING	0.214759	5.1134	0.322996	0.114654	36
CANCER_MODULE_32	0.0106893	0.360558	0.0312795	0.114571	107
CXCR4-MEDIATED_SIGNALING_EVENTS	0.00643214	0.261408	0.024441	0.111859	23
ANGIOPOIETIN_RECEPTOR_TIE2-MEDIATED_SIGNALING	0.0172451	0.513245	0.061566	0.111768	19
CANCER_MODULE_175	0.00141973	0.144668	0.0289413	0.111664	28
TGF_BETA_SIGNALING_PATHWAY	0.151368	3.637	0.323721	0.111495	34
CELL_SURFACE_INTERACTIONS_AT_THE_VASCULAR_WALL	0.0134134	0.424004	0.0550363	0.111362	29
ERBB4_SIGNALING_EVENTS	0.008642	0.312876	0.0258386	0.111191	18
DIRECT_p53_EFFECTORS	0.0453341	1.16744	0.164896	0.108458	47
VALIDATED_NUCLEAR_ESTROGEN_RECEPTOR_ALPHA_NETWORK	0.174444	4.17444	0.388617	0.108383	35
SIGNALING_BY_NGF	0.018997	0.554046	0.0351678	0.107478	119
CANCER_MODULE_244	0.00486181	0.224834	0.0370953	0.103923	54
CANCER_MODULE_182	0.00766942	0.290225	0.0103969	0.103916	41
NOTCH_SIGNALING_PATHWAY	0.126238	3.05172	0.31199	0.103688	31
CANCER_MODULE_27	0.0159572	0.483248	0.0315433	0.101054	185
ROLE_OF_CALCINEURIN-DEPENDENT_NFAT_SIGNALING_IN_LYMPHOCYTES	0.0300021	0.810359	0.117866	0.100682	20
ALDOSTERONE_REGULATED_SODIUM_REABSORPTION	0.0154186	0.470705	0.144396	0.100207	24
CANCER_MODULE_567	0.00753812	0.287166	0	0.098643	40
FOXA2_AND_FOXA3_TRANSCRIPTION_FACTOR_NETWORKS	0.106745	2.59772	0.183989	0.0981482	31
JAK_STAT_SIGNALING_PATHWAY	0.130035	3.14015	0.245896	0.0978658	87
RNA_POLYMERASE_II_TRANSCRIPTION	0.0111857	0.37212	0.0459689	0.0976303	33
PLATELET_DEGRANULATION	0.0632365	1.58439	0.228387	0.0971276	34
CANCER_MODULE_63	0.0196615	0.569523	0.0454692	0.0957871	123
SIGNALING_BY_INTERLEUKINS	0.00416888	0.208696	0.00871249	0.0942038	40
MATURITY_ONSET_DIABETES_OF_THE_YOUNG	0.053574	1.35935	0.167016	0.0910508	23
WNT_SIGNALING_PATHWAY	0.217354	5.17382	0.328146	0.089323	66
RESPONSE_TO_ELEVATED_PLATELET_CYTOSOLIC_CA2+	0.0628384	1.57512	0.227308	0.0885675	36
LPA_RECEPTOR_MEDIATED_EVENTS	0.0205853	0.591038	0.130466	0.0875823	25
MITOTIC_M-M-G1_PHASES	0.0116848	0.383743	0.063295	0.0818149	59
PROCESSING_OF_CAPPED_INTRON-CONTAINING_PRE-MRNA	0.00418251	0.209013	0.0121123	0.0815268	32
VEGF_SIGNALING_PATHWAY	0.0197731	0.572121	0.0999517	0.0804657	37
APOPTOSIS	0.0275109	0.752337	0.0832241	0.0799765	59
NEUROTROPHIC_FACTOR-MEDIATED_TRK_RECEPTOR_SIGNALING	0.0124385	0.401297	0.0507702	0.077317	24
ACTIVATION_OF_NMDA_RECEPTOR_UPON_GLUTAMATE_BINDING_AND_POSTSYNAPTIC_EVENTS	0.0169524	0.506427	0.0742139	0.0772164	24
M_PHASE	0.0125538	0.403983	0.069902	0.0764873	56
SPLICEOSOME	0.00385024	0.201275	0.0147161	0.0752562	35
CELL_CYCLE,_MITOTIC	0.06467	1.61778	0.158449	0.0741354	94
CYTOKINE_CYTOKINE_RECEPTOR_INTERACTION	0.0118253	0.387015	0.0332869	0.0729099	142
NONSENSE_MEDIATED_DECAY_(NMD)_ENHANCED_BY_THE_EXON_JUNCTION_COMPLEX_(EJC)	0.00378205	0.199687	0	0.0727939	75
NONSENSE-MEDIATED_DECAY_(NMD)	0.00378205	0.199687	0	0.0727939	75
DOWNSTREAM_SIGNALING_IN_NAIVE_CD8+_T_CELLS	0.0350735	0.928473	0.147359	0.0720182	36
PLATELET_ACTIVATION,_SIGNALING_AND_AGGREGATION	0.0684228	1.70519	0.165413	0.0717029	91
INSULIN_SIGNALING_PATHWAY	0.226417	5.38492	0.269346	0.0714014	69
RAS_PATHWAY	0.0487016	1.24587	0.116172	0.0694317	129
NATURAL_KILLER_CELL_MEDIATED_CYTOTOXICITY	0.0127864	0.409401	0.067299	0.0692386	60
CANCER_MODULE_286	0.0143356	0.445481	0.0587364	0.0671155	19
INOSITOL_PHOSPHATE_METABOLISM	0.000348469	0.119718	0	0.0671093	36
MAPK_SIGNALING_PATHWAY	0.0991436	2.42068	0.146508	0.0670083	137
GLUTATHIONE_METABOLISM	0.0066398	0.266244	0.0188899	0.0649005	30
EUKARYOTIC_TRANSLATION_TERMINATION	0.00410066	0.207107	0	0.0637561	71
INFLUENZA_VIRAL_RNA_TRANSCRIPTION_AND_REPLICATION	0.00410066	0.207107	0	0.0637561	71
NONSENSE_MEDIATED_DECAY_(NMD)_INDEPENDENT_OF_THE_EXON_JUNCTION_COMPLEX_(EJC)	0.00410066	0.207107	0	0.0637561	71
OXIDATIVE_STRESS_INDUCED_SENESCENCE	0.0475225	1.21841	0.261231	0.0630287	32
FC_EPSILON_RI_SIGNALING_PATHWAY	0.0108448	0.36418	0.0634353	0.0628453	39
RIBOSOME	0.0042732	0.211126	0	0.0615977	74
VIRAL_mRNA_TRANSLATION	0.00554939	0.240848	0	0.0614517	72
REGULATION_OF_NUCLEAR_BETA_CATENIN_SIGNALING_AND_TARGET_GENE_TRANSCRIPTION	0.401011	9.45125	0.61258	0.0607001	31
PEPTIDE_CHAIN_ELONGATION	0.00426124	0.210847	0	0.0605752	72
EUKARYOTIC_TRANSLATION_ELONGATION	0.00406754	0.206336	0	0.0601847	76
SIGNALING_BY_NOTCH	0.147606	3.54938	0.305814	0.0592961	40
ADAPTIVE_IMMUNE_SYSTEM	0.0358175	0.945799	0.0846021	0.0582643	213
UBIQUITIN_MEDIATED_PROTEOLYSIS	0.00530979	0.235268	0	0.0571913	50
mRNA_SPLICING	0.00376886	0.199379	0.0132121	0.0570015	29
mRNA_SPLICING_-_MAJOR_PATHWAY	0.00376886	0.199379	0.0132121	0.0570015	29
PHOSPHOLIPID_METABOLISM	0.00676308	0.269116	0	0.054943	63
INNATE_IMMUNE_SYSTEM	0.0340102	0.903707	0.068668	0.0548229	120
CHEMOKINE_SIGNALING_PATHWAY	0.00463036	0.219444	0.00758241	0.0546181	88
CANCER_MODULE_113	0.00875808	0.31558	0.0184045	0.054226	75
CANCER_MODULE_99	0.0256496	0.708987	0.048169	0.0533855	209
3_-UTR-MEDIATED_TRANSLATIONAL_REGULATION	0.00481084	0.223647	0	0.053008	81
L13A-MEDIATED_TRANSLATIONAL_SILENCING_OF_CERULOPLASMIN_EXPRESSION	0.00481084	0.223647	0	0.053008	81
GTP_HYDROLYSIS_AND_JOINING_OF_THE_60S_RIBOSOMAL_SUBUNIT	0.0047046	0.221173	0	0.053008	82
METABOLISM_OF_MRNA	0.00443417	0.214875	0.00270684	0.0523919	100
FORMATION_OF_A_POOL_OF_FREE_40S_SUBUNITS	0.00419684	0.209347	0	0.0518427	78
METABOLISM_OF_RNA	0.00397588	0.204201	0.00263017	0.0516631	105
EUKARYOTIC_TRANSLATION_INITIATION	0.0048895	0.225479	0	0.0515827	85
CAP-DEPENDENT_TRANSLATION_INITIATION	0.0048895	0.225479	0	0.0515827	85
DISEASE	0.162684	3.90054	0.0817183	0.0485271	468
CANCER_MODULE_426	0.00768198	0.290517	0.011394	0.0484002	53
TRANSCRIPTION	0.0132108	0.419284	0.0490182	0.0476474	49
CANCER_MODULE_305	0.0217164	0.617382	0.0397756	0.0457768	14
CYTOKINE_SIGNALING_IN_IMMUNE_SYSTEM	0.0107151	0.36116	0.0589228	0.0455697	82
CANCER_MODULE_206	0.00520168	0.23275	0	0.0443355	61
SIGNALING_BY_NOTCH1	0.127487	3.0808	0.317634	0.0439883	30
SIGNALING_BY_NOTCH1_T(7;9)(NOTCH1-M1580_K2555)_TRANSLOCATION_MUTANT	0.127487	3.0808	0.317634	0.0439883	30
SIGNALING_BY_NOTCH1_HD_DOMAIN_MUTANTS_IN_CANCER	0.127487	3.0808	0.317634	0.0439883	30
FBXW7_MUTANTS_AND_NOTCH1_IN_CANCER	0.127487	3.0808	0.317634	0.0439883	30
SIGNALING_BY_NOTCH1_PEST_DOMAIN_MUTANTS_IN_CANCER	0.127487	3.0808	0.317634	0.0439883	30
SIGNALING_BY_NOTCH1_HD+PEST_DOMAIN_MUTANTS_IN_CANCER	0.127487	3.0808	0.317634	0.0439883	30
SIGNALING_BY_NOTCH1_IN_CANCER	0.127487	3.0808	0.317634	0.0439883	30
TOLL_LIKE_RECEPTOR_SIGNALING_PATHWAY	0.0500259	1.27672	0.177752	0.0430526	46
ADIPOCYTOKINE_SIGNALING_PATHWAY	0.465201	10.9463	0.625553	0.0419503	33
CANCER_MODULE_83	0.00626557	0.257528	0.0019152	0.0400167	154
SRP-DEPENDENT_COTRANSLATIONAL_PROTEIN_TARGETING_TO_MEMBRANE	0.0123599	0.399467	0	0.0399519	91
IMMUNE_SYSTEM	0.0144404	0.447921	0.0286147	0.0392221	206
CELLULAR_SENESCENCE	0.0484254	1.23944	0.217831	0.0376192	45
CANCER_MODULE_151	0.00590041	0.249024	0.00196003	0.0375167	146
SIGNALING_BY_RHO_GTPASES	0.00812105	0.300743	0	0.0359904	48
RHO_GTPASE_CYCLE	0.00812105	0.300743	0	0.0359904	48
TRANSLATION	0.011381	0.376667	0	0.0342434	110
CANCER_MODULE_46	0.0459826	1.18255	0.0874893	0.0341846	178
CANCER_MODULE_114	0.00593631	0.24986	0.00187995	0.0341143	154
FATTY_ACID,_TRIACYLGLYCEROL,_AND_KETONE_BODY_METABOLISM	0.263445	6.2473	0.346066	0.0337536	64
CANCER_MODULE_15	0.135711	3.27235	0.179092	0.0335744	123
CANCER_MODULE_92	0.0227129	0.64059	0.0434584	0.0325958	81
DEVELOPMENTAL_BIOLOGY	0.405126	9.54708	0.290255	0.0325021	187
CANCER_MODULE_44	0.0274726	0.751447	0.10166	0.0322777	108
TOLL-LIKE_RECEPTORS_CASCADES	0.146338	3.51986	0.472944	0.0320187	39
CANCER_MODULE_45	0.0626642	1.57107	0.0887182	0.0305187	214
CELLULAR_RESPONSES_TO_STRESS	0.0912147	2.23601	0.189997	0.029953	68
LONG_TERM_DEPRESSION	0.0133366	0.422215	0.0744145	0.0296915	44
CANCER_MODULE_72	0.0401873	1.04757	0.105833	0.0296188	116
CANCER_MODULE_75	0.0376062	0.98746	0.075613	0.0294344	175
NUCLEAR_RECEPTOR_TRANSCRIPTION_PATHWAY	0.054279	1.37577	0.1592	0.0289526	34
CANCER_MODULE_52	0.0801388	1.97806	0.158579	0.0284347	131
CANCER_MODULE_64	0.0430914	1.11521	0.0565415	0.0284036	276
GENE_EXPRESSION	0.0627266	1.57252	0.0620474	0.028223	477
CANCER_MODULE_331	0.00562537	0.242618	0	0.026226	39
LONG_TERM_POTENTIATION	0.0266435	0.732135	0.0961255	0.026073	35
CANCER_MODULE_69	0.0101634	0.34831	0.0186028	0.0256516	243
CANCER_MODULE_138	0.00547941	0.239219	0.0114955	0.0254998	41
T_CELL_RECEPTOR_SIGNALING_PATHWAY	0.0296	0.800993	0.120013	0.0251697	42
HEMOSTASIS	0.0785529	1.94112	0.100727	0.024771	192
CANCER_MODULE_88	0.104038	2.53468	0.0673379	0.0233345	450
CANCER_MODULE_252	0.271398	6.43253	0.519338	0.0229059	50
CANCER_MODULE_111	0.0317002	0.849907	0.0797007	0.0227535	93
METABOLISM_OF_LIPIDS_AND_LIPOPROTEINS	0.273091	6.47196	0.187066	0.0206255	230
CANCER_MODULE_40	0.0524298	1.3327	0.117958	0.0205612	50
CANCER_MODULE_8	0.0529872	1.34569	0.0859763	0.020451	132
GENERIC_TRANSCRIPTION_PATHWAY	0.0759114	1.8796	0.0992431	0.0197662	245
CANCER_MODULE_123	0.0467592	1.20063	0.115158	0.0192835	122
CANCER_MODULE_152	0.0283672	0.772281	0.103943	0.0179852	56
GNRH_SIGNALING_PATHWAY	0.0407017	1.05955	0.148978	0.0179482	53
CANCER_MODULE_54	0.00802544	0.298516	0.0421144	0.0176199	48
PEROXISOME	0.0391201	1.02272	0.114689	0.0171711	48
CANCER_MODULE_1	0.0908106	2.2266	0.11926	0.0170004	140
VASCULAR_SMOOTH_MUSCLE_CONTRACTION	0.00517962	0.232236	0.00376453	0.0167616	64
ANTIGEN_PROCESSING-_UBIQUITINATION_and_PROTEASOME_DEGRADATION	0.00486383	0.224882	0	0.0163474	68
CANCER_MODULE_24	0.059543	1.49837	0.0589934	0.0156655	259
NEUROTRANSMITTER_RECEPTOR_BINDING_AND_DOWNSTREAM_TRANSMISSION_IN_THE_POSTSYNAPTIC_CELL	0.00866684	0.313455	0.0223475	0.0156247	86
THE_CITRIC_ACID_(TCA)_CYCLE_AND_RESPIRATORY_ELECTRON_TRANSPORT	0.010927	0.366095	0.0189737	0.015578	68
SIGNAL_TRANSDUCTION	0.128193	3.09724	0.0587385	0.015501	997
METABOLISM_OF_PROTEINS	0.0254494	0.704324	0.0357582	0.0153635	324
CELL-CELL_COMMUNICATION	0.0098849	0.341823	0.0414081	0.0146718	49
CANCER_MODULE_93	0.0425774	1.10324	0.101269	0.0143838	83
CLASS_I_MHC_MEDIATED_ANTIGEN_PROCESSING_and_PRESENTATION	0.0220337	0.624771	0.199755	0.0140562	74
CANCER_MODULE_137	0.0519023	1.32042	0.057338	0.0136535	346
CANCER_MODULE_43	0.0804647	1.98565	0.227193	0.0135361	49
CANCER_MODULE_6	0.0656514	1.64064	0.112966	0.0131662	145
CANCER_MODULE_100	0.0516445	1.31441	0.0570697	0.0131388	347
CANCER_MODULE_66	0.0513759	1.30816	0.0568585	0.0130611	351
CANCER_MODULE_11	0.0422221	1.09497	0.0539356	0.0129695	345
CANCER_MODULE_239	0.0134487	0.424826	0.0326385	0.012934	37
INTEGRATION_OF_ENERGY_METABOLISM	0.014379	0.446492	0.0522861	0.0124013	66
AXON_GUIDANCE	0.0102948	0.351369	0.0393374	0.0123477	129
CANCER_MODULE_16	0.058757	1.48007	0.103251	0.0121681	192
CANCER_MODULE_9	0.00764742	0.289712	0.0236883	0.0120059	64
CANCER_MODULE_37	0.00962625	0.3358	0.0202316	0.0116471	209
CANCER_MODULE_198	0.194292	4.63671	0.371247	0.0115746	72
CANCER_MODULE_55	0.103774	2.52853	0.0635472	0.0115201	457
TRANSMISSION_ACROSS_CHEMICAL_SYNAPSES	0.00858607	0.311573	0.0138387	0.0114928	118
CANCER_MODULE_49	0.00422239	0.209942	0.000904589	0.0109513	169
METABOLISM	0.234129	5.56451	0.0930097	0.0104701	725
CANCER_MODULE_12	0.0507928	1.29458	0.0719024	0.00981954	173
CANCER_MODULE_98	0.143032	3.44286	0.250705	0.0088356	114
CANCER_MODULE_248	0.00805977	0.299316	0.0317189	0.00806609	70
CANCER_MODULE_257	0.00600494	0.251458	0.00142851	0.00705426	69
CANCER_MODULE_94	0.0616269	1.54691	0.13314	0.00678317	194
CANCER_MODULE_220	0.0319065	0.854713	0.0571049	0.00628562	168
PARKINSONS_DISEASE	0.00775106	0.292126	0	0.00616439	69
CANCER_MODULE_41	0.0132583	0.420391	0.0225424	0.00574608	350
CANCER_MODULE_53	0.0647497	1.61964	0.129189	0.0056758	152
G_ALPHA_(Q)_SIGNALLING_EVENTS	0.00768793	0.290656	0.0244929	0.00562476	116
GASTRIN-CREB_SIGNALLING_PATHWAY_VIA_PKC_AND_MAPK	0.00887914	0.318399	0.0266472	0.00554331	120
CANCER_MODULE_13	0.0141112	0.440255	0.0221977	0.00550502	268
NEURONAL_SYSTEM	0.0109557	0.366763	0.0153736	0.00498115	180
CANCER_MODULE_118	0.0657518	1.64298	0.129945	0.00479147	134
CANCER_MODULE_23	0.10134	2.47184	0.071581	0.00426376	321
CANCER_MODULE_18	0.016716	0.500923	0.0723532	0.00245777	134
TRANSPORT_OF_MATURE_TRANSCRIPT_TO_CYTOPLASM	0.00364828	0.196571	0.0153573	0.00170708	25
CANCER_MODULE_95	0.00928216	0.327786	0.0115007	0.00154649	317
CANCER_MODULE_163	0.00923142	0.326604	0.0114319	0.00153144	319
LOSS_OF_PROTEINS_REQUIRED_FOR_INTERPHASE_MICROTUBULE_ORGANIZATION FROM_THE_CENTROSOME	0.0121518	0.394621	0.0294773	0.00139665	15
LOSS_OF_NLP_FROM_MITOTIC_CENTROSOMES	0.0121518	0.394621	0.0294773	0.00139665	15
TRANSPORT_OF_MATURE_MRNAS_DERIVED_FROM_INTRONLESS_TRANSCRIPTS	0.00747164	0.285618	0	0.00135073	14
TRANSPORT_OF_THE_SLBP_DEPENDANT_MATURE_MRNA	0.00747164	0.285618	0	0.00135073	14
TRANSPORT_OF_MATURE_mRNA_DERIVED_FROM_AN_INTRONLESS_TRANSCRIPT	0.00747164	0.285618	0	0.00135073	14
TRANSPORT_OF_THE_SLBP_INDEPENDENT_MATURE_MRNA	0.00747164	0.285618	0	0.00135073	14
CANCER_MODULE_177	0.00846804	0.308824	0	0.00132672	26
CANCER_MODULE_183	0.00956687	0.334417	0.0650061	0.00130833	24
ISG15_ANTIVIRAL_MECHANISM	0.0033501	0.189626	0	0.00128879	19
ANTIVIRAL_MECHANISM_BY_IFN-STIMULATED_GENES	0.0033501	0.189626	0	0.00128879	19
REGULATION_OF_PLK1_ACTIVITY_AT_G2-M_TRANSITION	0.00734864	0.282753	0.0268244	0.00128665	20
RNA_DEGRADATION	0.00841123	0.307501	0.019984	0.00124642	21
CANCER_MODULE_48	0.00855774	0.310914	0.0122946	0.00122711	183
CENTROSOME_MATURATION	0.00879226	0.316376	0.0225286	0.00119889	22
RECRUITMENT_OF_MITOTIC_CENTROSOME_PROTEINS_AND_COMPLEXES	0.00879226	0.316376	0.0225286	0.00119889	22
CANCER_MODULE_323	0.0118522	0.387643	0.0349083	0.00110992	21
ARF6_TRAFFICKING_EVENTS	0.0126819	0.406967	0.0789207	0.00106035	19
CANCER_MODULE_358	0.000668434	0.12717	0	0.00100915	28
CANCER_MODULE_79	0.0735162	1.82381	0.218639	0.00100789	29
G2-M_TRANSITION	0.00368422	0.197408	0.0172556	0.00100494	33
MITOTIC_G2-G2-M_PHASES	0.00368422	0.197408	0.0172556	0.00100494	33
DEADENYLATION-DEPENDENT_mRNA_DECAY	0.0056613	0.243455	0.0209182	0.00100267	16
CXCR3-MEDIATED_SIGNALING_EVENTS	0.00388223	0.20202	0.0196858	0.000988519	19
IL12-MEDIATED_SIGNALING_EVENTS	0.00834401	0.305936	0.0244805	0.000985779	26
MITOTIC_PROPHASE	0.00310844	0.183998	0.0186806	0.000978095	26
CANCER_MODULE_128	0.0751607	1.86211	0.225397	0.000965742	28
CANCER_MODULE_170	0.0751607	1.86211	0.225397	0.000965742	28
SIGNALING_BY_GPCR	0.0132943	0.42123	0.0149954	0.00095922	656
CANCER_MODULE_277	0.0103984	0.353782	0.0246269	0.000950315	19
FOXO_FAMILY_SIGNALING	0.093019	2.27804	0.246961	0.000938299	16
REGULATION_OF_RAC1_ACTIVITY	0.00977586	0.339284	0	0.000932248	14
CANCER_MODULE_47	0.0251841	0.698146	0.0650046	0.000916678	63
CANCER_MODULE_119	0.0150344	0.461757	0.0932534	0.000892947	57
PAR1-MEDIATED_THROMBIN_SIGNALING_EVENTS	0.00864768	0.313008	0	0.000888033	17
HATS_ACETYLATE_HISTONES	0.0114669	0.378668	0.0425293	0.000887243	41
CHROMATIN_MODIFYING_ENZYMES	0.0114669	0.378668	0.0425293	0.000887243	41
CHROMATIN_ORGANIZATION	0.0114669	0.378668	0.0425293	0.000887243	41
CANCER_MODULE_124	0.0104777	0.355629	0.0387697	0.000885629	24
TRANSPORT_TO_THE_GOLGI_AND_SUBSEQUENT_MODIFICATION	0.0186302	0.545504	0	0.000876078	16
CANCER_MODULE_243	0.00726271	0.280752	0.00572175	0.000875433	36
TCR_SIGNALING_IN_NAIVE_CD8+_T_CELLS	0.00472507	0.22165	0	0.000868906	16
CANCER_MODULE_104	0.00837989	0.306771	0.0190188	0.000868742	225
CANCER_MODULE_36	0.0109245	0.366036	0.0479251	0.000865955	69
ENDOTHELINS	0.0271603	0.744171	0.136859	0.000843028	28
CANCER_MODULE_362	0.0475867	1.21991	0.152689	0.000838863	11
CELL_DEATH_SIGNALLING_VIA_NRAGE,_NRIF_AND_NADE	0.0268245	0.736351	0.178058	0.000826615	23
ADRENALINE,NORADRENALINE_INHIBITS_INSULIN_SECRETION	0.00576363	0.245838	0	0.000824978	19
CANCER_MODULE_149	0.010632	0.359223	0.0641885	0.000821659	21
PROTEIN_EXPORT	0.0195468	0.566851	0	0.00082007	20
RNA_POLYMERASE_I,_RNA_POLYMERASE_III,_AND_MITOCHONDRIAL_TRANSCRIPTION	0.0051491	0.231526	0.0435275	0.000812591	21
CANCER_MODULE_122	0.00963152	0.335922	0.0221042	0.000810835	41
CANCER_MODULE_447	0.00855498	0.310849	0.0039175	0.000808452	16
INSULIN_SYNTHESIS_AND_PROCESSING	0.0154853	0.472259	0.0422592	0.000807226	23
LATE_PHASE_OF_HIV_LIFE_CYCLE	0.00569599	0.244263	0.00894079	0.000806685	26
S1P2_PATHWAY	0.0863935	2.12373	0.422113	0.000799002	11
EPITHELIAL_CELL_SIGNALING_IN_HELICOBACTER_PYLORI_INFECTION	0.0484998	1.24117	0.33098	0.000792286	22
CANCER_MODULE_166	0.0067303	0.268352	0.0380411	0.000785881	29
CANCER_MODULE_256	0.0157253	0.477848	0.0971186	0.000778752	38
INTEGRIN_CELL_SURFACE_INTERACTIONS	0.022095	0.626199	0.196394	0.000776493	24
GLUCOSE_TRANSPORT	0.0683579	1.70367	0.244592	0.00077526	19
CERAMIDE_SIGNALING_PATHWAY	0.111157	2.70048	0.417371	0.00077244	21
OPIOID_SIGNALLING	0.0073477	0.282731	0.006149	0.000772396	39
CANCER_MODULE_3	0.0104052	0.353942	0.0268741	0.000772011	84
SIGNAL_AMPLIFICATION	0.00933527	0.329023	0.0662419	0.000769702	18
MYD88-INDEPENDENT_CASCADE_	0.060837	1.52851	0.267189	0.000765259	26
TOLL_LIKE_RECEPTOR_3_(TLR3)_CASCADE	0.060837	1.52851	0.267189	0.000765259	26
CLASS_I_PI3K_SIGNALING_EVENTS_MEDIATED_BY_AKT	0.0676826	1.68795	0.257767	0.000762815	14
GPCR_DOWNSTREAM_SIGNALING	0.0134465	0.424774	0.0159411	0.000756679	603
HIV_INFECTION	0.00706067	0.276047	0.0220605	0.000753433	33
TOLL_LIKE_RECEPTOR_9_(TLR9)_CASCADE	0.0558033	1.41128	0.2316	0.000740903	29
CANCER_MODULE_76	0.00599315	0.251184	0.00438107	0.000735106	35
TRANSCRIPTION_OF_THE_HIV_GENOME	0.0129624	0.4135	0.0174491	0.000728061	15
RNA_POLYMERASE_II_PRE-TRANSCRIPTION_EVENTS	0.0115209	0.379926	0.0158353	0.000724652	17
TRAF6_MEDIATED_INDUCTION_OF_NFKB_AND_MAP_KINASES_UPON_TLR7-8_OR_9_ACTIVATION	0.056382	1.42475	0.234143	0.000723658	28
MYD88_DEPENDENT_CASCADE_INITIATED_ON_ENDOSOME	0.056382	1.42475	0.234143	0.000723658	28
TOLL_LIKE_RECEPTOR_7-8_(TLR7-8)_CASCADE	0.056382	1.42475	0.234143	0.000723658	28
HOST_INTERACTIONS_OF_HIV_FACTORS	0.00652213	0.263504	0	0.000722773	20
CALCINEURIN-REGULATED_NFAT-DEPENDENT_TRANSCRIPTION_IN_LYMPHOCYTES	0.0314387	0.843818	0.171324	0.000718081	26
NOTCH1_INTRACELLULAR_DOMAIN_REGULATES_TRANSCRIPTION	0.143525	3.45434	0.411518	0.000706831	21
CANCER_MODULE_5	0.110488	2.6849	0.140354	0.000701568	139
CANCER_MODULE_169	0.0105738	0.357869	0.0339439	0.000701067	41
INTERFERON_SIGNALING	0.00563308	0.242798	0.0666843	0.00070005	38
CANCER_MODULE_456	0.0134534	0.424935	0.0546221	0.0006997	58
CA2+_PATHWAY	0.00379486	0.199985	0	0.000694546	34
TRAF6_MEDIATED_INDUCTION_OF_PROINFLAMMATORY_CYTOKINES	0.0701777	1.74606	0.302908	0.00069003	21
MAP_KINASE_ACTIVATION_IN_TLR_CASCADE	0.0701777	1.74606	0.302908	0.00069003	21
PLC_BETA_MEDIATED_EVENTS	0.0107091	0.36102	0.00941933	0.0006736	21
G-PROTEIN_MEDIATED_EVENTS	0.0107091	0.36102	0.00941933	0.0006736	21
CANCER_MODULE_261	0.00342717	0.191421	0	0.000671289	36
CA-DEPENDENT_EVENTS	0.00735634	0.282933	0.0141611	0.000670581	16
CANCER_MODULE_321	0.124255	3.00554	0.401036	0.000669416	36
HEXOSE_TRANSPORT	0.0639138	1.60017	0.226825	0.000668102	21
THROMBOXANE_A2_RECEPTOR_SIGNALING	0.0082232	0.303122	0.0409295	0.000666674	21
G-PROTEIN_ACTIVATION	0.00441185	0.214355	0	0.000663256	18
CANCER_MODULE_337	0.0153767	0.469728	0	0.000658705	20
ATF-2_TRANSCRIPTION_FACTOR_NETWORK	0.150403	3.61452	0.340491	0.000656285	25
CANCER_MODULE_263	0.00743831	0.284842	0.00745027	0.000656077	22
ELASTIC_FIBRE_FORMATION	0.00953048	0.333569	0.0169432	0.00065591	15
p75_NTR_RECEPTOR-MEDIATED_SIGNALLING	0.0234545	0.657862	0.157151	0.000654946	28
CANCER_MODULE_84	0.0758893	1.87908	0.117683	0.000653248	193
CANCER_MODULE_121	0.0543409	1.37721	0.189791	0.00064523	41
NITRIC_OXIDE_STIMULATES_GUANYLATE_CYCLASE	0.00973431	0.338316	0.0176649	0.000643426	17
CANCER_MODULE_96	0.0229812	0.64684	0.103429	0.000641713	23
G_ALPHA_(Z)_SIGNALLING_EVENTS	0.00913331	0.324319	0	0.000639818	25
SIGNALING_BY_ROBO_RECEPTOR	0.0128335	0.410498	0	0.000636338	15
CANCER_MODULE_164	0.00449451	0.21628	0	0.000633828	23
CANCER_MODULE_525	0.000115568	0.114293	0	0.000632044	23
ASPARAGINE_N-LINKED_GLYCOSYLATION	0.0078493	0.294414	0	0.000631532	51
CANCER_MODULE_19	0.116538	2.8258	0.150805	0.000628665	171
HIV_LIFE_CYCLE	0.0126474	0.406163	0.053786	0.000628143	21
CANCER_MODULE_2	0.120394	2.91561	0.138142	0.00062511	172
CANCER_MODULE_573	0.045551	1.1725	0.405926	0.000614992	14
N_GLYCAN_BIOSYNTHESIS	0.0102964	0.351408	0	0.000614591	22
CANCER_MODULE_159	0.00919617	0.325783	0.0454471	0.000612338	27
CANCER_MODULE_491	0.0455693	1.17292	0.489387	0.000611948	28
CANCER_MODULE_310	0.00855705	0.310897	0	0.00061068	16
CANCER_MODULE_308	0.0234402	0.657529	0.102013	0.00060864	26
CANCER_MODULE_417	0.0432583	1.1191	0.138721	0.000608393	17
O-GLYCOSYLATION_OF_TSR_DOMAIN-CONTAINING_PROTEINS	0.0139923	0.437486	0.0691274	0.00060408	22
PLATELET_HOMEOSTASIS	0.0121904	0.39552	0.0313197	0.000602948	44
CANCER_MODULE_17	0.044248	1.14215	0.167118	0.000602464	95
TRANSLATION_INITIATION_COMPLEX_FORMATION	0.00791788	0.296011	0	0.000600987	39
RIBOSOMAL_SCANNING_AND_START_CODON_RECOGNITION	0.00762168	0.289112	0	0.000600987	40
CANCER_MODULE_332	0.0584948	1.47396	0.412102	0.000599671	16
CANCER_MODULE_108	0.00744448	0.284986	0.00730094	0.000594608	29
CANCER_MODULE_105	0.025407	0.703338	0.114436	0.000593676	56
GLUCOCORTICOID_RECEPTOR_REGULATORY_NETWORK	0.174666	4.17961	0.289874	0.000592146	40
BRANCHED-CHAIN_AMINO_ACID_CATABOLISM	0.0155789	0.474438	0	0.000590827	17
TRANSLOCATION_OF_GLUT4_TO_THE_PLASMA_MEMBRANE	0.0231531	0.650843	0.111153	0.000590192	30
FORMATION_OF_THE_TERNARY_COMPLEX,_AND_SUBSEQUENTLY,_THE_43S_COMPLEX	0.0080999	0.30025	0	0.000589898	37
ACTIVATION_OF_THE_mRNA_UPON_BINDING_OF_THE_CAP-BINDING_COMPLEX_AND_EIFS,_AND_SUBSEQUENT_BINDING_TO_43S	0.00784945	0.294417	0	0.000588387	40
TRANS-GOLGI_NETWORK_VESICLE_BUDDING	0.00645794	0.262009	0	0.000588228	19
GOLGI_ASSOCIATED_VESICLE_BIOGENESIS	0.00645794	0.262009	0	0.000588228	19
CLATHRIN_DERIVED_VESICLE_BUDDING	0.00645794	0.262009	0	0.000588228	19
PRION_DISEASES	0.00536896	0.236646	0.0165446	0.000586871	18
VIBRIO_CHOLERAE_INFECTION	0.0148828	0.458226	0.0683659	0.00058654	19
INTERLEUKIN-1_SIGNALING	0.00906761	0.322789	0	0.000585382	17
CANCER_MODULE_223	0.0674252	1.68195	0.175924	0.000585279	58
PLC-GAMMA1_SIGNALLING	0.0102672	0.350728	0.042629	0.000584997	19
AMINOACYL_TRNA_BIOSYNTHESIS	0.00598951	0.251099	0	0.000584972	13
EGFR_INTERACTS_WITH_PHOSPHOLIPASE_C-GAMMA	0.00730556	0.28175	0	0.000584773	18
PLCG1_EVENTS_IN_ERBB2_SIGNALING	0.00730556	0.28175	0	0.000584773	18
RNA_POLYMERASE_II_TRANSCRIPTION_INITIATION_AND_PROMOTER_CLEARANCE	0.00783693	0.294126	0	0.000583788	13
RNA_POLYMERASE_II_TRANSCRIPTION_INITIATION	0.00783693	0.294126	0	0.000583788	13
RNA_POLYMERASE_II_TRANSCRIPTION_PRE-INITIATION_AND_PROMOTER_OPENING	0.00783693	0.294126	0	0.000583788	13
RNA_POLYMERASE_II_PROMOTER_ESCAPE	0.00783693	0.294126	0	0.000583788	13
CANCER_MODULE_568	0.0454487	1.17011	0.490097	0.000582199	27
CANCER_MODULE_493	0.00193292	0.15662	0.0165633	0.000580607	25
DAG_AND_IP3_SIGNALING	0.00809242	0.300076	0	0.000578147	17
CANCER_MODULE_284	0.0654612	1.63621	0.292886	0.000574801	23
CANCER_MODULE_180	0.0115084	0.379635	0	0.000574286	51
CHEMOKINE_RECEPTORS_BIND_CHEMOKINES	0.00619764	0.255946	0.00778863	0.000565941	36
GAP_JUNCTION	0.00525863	0.234077	0.00539602	0.00056185	42
CANCER_MODULE_194	0.0108452	0.36419	0	0.000558155	11
GLUCAGON-LIKE_PEPTIDE-1_(GLP1)_REGULATES_INSULIN_SECRETION	0.00126707	0.141112	0	0.000557989	29
CANCER_MODULE_363	0.00450962	0.216632	0	0.000556842	18
TRNA_AMINOACYLATION	0.0113039	0.374873	0	0.000556124	13
CANCER_MODULE_404	0.00603272	0.252105	0.000168133	0.000555847	23
UNFOLDED_PROTEIN_RESPONSE_(UPR)	0.0221548	0.627592	0.0639926	0.000553358	23
SIGNALING_MEDIATED_BY_P38-ALPHA_AND_P38-BETA	0.210045	5.0036	0.522909	0.000552668	16
CANCER_MODULE_356	0.00576114	0.24578	0	0.000550753	70
XBP1(S)_ACTIVATES_CHAPERONE_GENES	0.0167507	0.50173	0	0.00054971	14
ABC_TRANSPORTERS	0.0369134	0.971325	0.144277	0.000547955	27
CANCER_MODULE_289	0.00443666	0.214933	0.00766883	0.000546644	81
SPHINGOLIPID_METABOLISM	0.00923193	0.326616	0	0.000545451	29
MEMBRANE_TRAFFICKING	0.012532	0.403475	0.0499782	0.000545433	62
IRE1ALPHA_ACTIVATES_CHAPERONES	0.0171958	0.512096	0	0.000545082	16
CANCER_MODULE_288	0.0037884	0.199834	0.00767434	0.000543071	26
ACTIVATION_OF_KAINATE_RECEPTORS_UPON_GLUTAMATE_BINDING	0.00791037	0.295836	0	0.000539989	22
CAM_PATHWAY	0.00630135	0.258362	0	0.000539747	15
CALMODULIN_INDUCED_EVENTS	0.00630135	0.258362	0	0.000539747	15
FORMATION_OF_ATP_BY_CHEMIOSMOTIC_COUPLING	0.0187809	0.549013	0	0.000538152	12
CANCER_MODULE_197	0.0812758	2.00454	0.202224	0.000537129	70
NUCLEOTIDE_EXCISION_REPAIR	0.00531757	0.235449	0.0135835	0.000536812	16
PROPANOATE_METABOLISM	0.0123061	0.398213	0.0228521	0.000536338	24
LYSINE_DEGRADATION	0.00803335	0.2987	0.0379481	0.000531961	26
SYNTHESIS_OF_SUBSTRATES_IN_N-GLYCAN_BIOSYTHESIS	0.00403282	0.205527	0	0.000530336	27
CANCER_MODULE_147	0.00700938	0.274852	0	0.000526795	51
CANCER_MODULE_342	0.0220223	0.624507	0.0623142	0.000526118	76
GLUCAGON_SIGNALING_IN_METABOLIC_REGULATION	0.00290356	0.179226	0	0.00052095	23
HUNTINGTONS_DISEASE	0.0565482	1.42862	0.167342	0.000519893	77
GABA_B_RECEPTOR_ACTIVATION	0.00548333	0.23931	0	0.000518584	26
ACTIVATION_OF_GABAB_RECEPTORS	0.00548333	0.23931	0	0.000518584	26
EXTRACELLULAR_MATRIX_ORGANIZATION	0.0161349	0.487387	0.0416847	0.000515533	94
RESPIRATORY_ELECTRON_TRANSPORT,_ATP_SYNTHESIS_BY_CHEMIOSMOTIC_COUPLING,_AND_HEAT_PRODUCTION_BY_UNCOUPLING_PROTEINS.	0.00921148	0.326139	0	0.000514763	50
CANCER_MODULE_212	0.0188995	0.551776	0.0360588	0.000514412	167
RESPIRATORY_ELECTRON_TRANSPORT	0.00852706	0.310199	0	0.000512259	37
ANTIGEN_PROCESSING-CROSS_PRESENTATION	0.0901801	2.21192	0.895873	0.00051176	13
ER-PHAGOSOME_PATHWAY	0.0159098	0.482145	0	0.00051176	11
CANCER_MODULE_136	0.0106141	0.358808	0.0210184	0.000511315	220
CANCER_MODULE_126	0.0626087	1.56977	0.260132	0.000510896	52
REGULATION_OF_WATER_BALANCE_BY_RENAL_AQUAPORINS	0.00878237	0.316145	0.0422718	0.000510659	31
GLUTATHIONE_CONJUGATION	0.00845469	0.308513	0	0.000506722	21
ABC-FAMILY_PROTEINS_MEDIATED_TRANSPORT	0.0471677	1.21015	0.160015	0.000506141	24
PANTOTHENATE_AND_COA_BIOSYNTHESIS	0.0172611	0.513616	0	0.000505496	11
NITROGEN_METABOLISM	0.0156279	0.475579	0	0.000505086	15
CANCER_MODULE_278	0.0117472	0.385197	0	0.000504528	12
NICOTINATE_AND_NICOTINAMIDE_METABOLISM	0.00421828	0.209847	0	0.000504525	15
CANCER_MODULE_235	0.012356	0.399377	0.0174042	0.000504351	42
PURINE_METABOLISM	0.00715083	0.278146	0.0237779	0.000501925	77
COMPLEMENT_CASCADE	0.00397689	0.204224	0	0.000499134	19
MITOCHONDRIAL_FATTY_ACID_BETA-OXIDATION	0.0277002	0.756746	0.323797	0.000498696	15
VASOPRESSIN_REGULATED_WATER_REABSORPTION	0.0106288	0.359149	0.0851019	0.00049864	21
PYRUVATE_METABOLISM_AND_CITRIC_ACID_(TCA)_CYCLE	0.0103806	0.353368	0.0382534	0.000497875	20
BETA-CATENIN_INDEPENDENT_WNT_SIGNALING	0.00372554	0.19837	0	0.000496794	51
CANCER_MODULE_361	0.00407847	0.20659	0.0273842	0.000493798	69
SYNTHESIS_OF_DNA	0.00886016	0.317957	0	0.000492883	13
CANCER_MODULE_324	0.044767	1.15424	0.146751	0.000492883	50
CANCER_MODULE_255	0.0134539	0.424945	0.0264281	0.000491889	199
CANCER_MODULE_375	0.00523767	0.233588	0.0118676	0.000491344	56
BIOSYNTHESIS_OF_THE_N-GLYCAN_PRECURSOR_(DOLICHOL_LIPID-LINKED_OLIGOSACCHARIDE,_LLO)_AND_TRANSFER_TO_A_NASCENT_PROTEIN	0.00512492	0.230962	0	0.000489098	34
CELL_ADHESION_MOLECULES_CAMS	0.00820436	0.302683	0.0222733	0.000488924	53
CANCER_MODULE_221	0.0599817	1.50859	0.2593	0.000486931	21
CANCER_MODULE_184	0.0586267	1.47703	0.255877	0.000486851	21
EPIGENETIC_REGULATION_OF_GENE_EXPRESSION	0.000661237	0.127002	0	0.000486475	24
CANCER_MODULE_179	0.0242592	0.676605	0.0459032	0.000486332	207
CANCER_MODULE_378	0.0108778	0.364949	0.0215473	0.000486004	193
VALINE_LEUCINE_AND_ISOLEUCINE_DEGRADATION	0.0147038	0.454057	0.0175409	0.000485773	34
POST-TRANSLATIONAL_PROTEIN_MODIFICATION	0.0116987	0.384067	0.0271135	0.000485745	119
DEFECTIVE_HLCS_CAUSES_MULTIPLE_CARBOXYLASE_DEFICIENCY	0.0100955	0.346729	0.0105115	0.000485512	46
DEFECTS_IN_COBALAMIN_(B12)_METABOLISM	0.0100955	0.346729	0.0105115	0.000485512	46
DEFECTIVE_MUT_CAUSES_METHYLMALONIC_ACIDURIA_MUT_TYPE	0.0100955	0.346729	0.0105115	0.000485512	46
METABOLISM_OF_WATER-SOLUBLE_VITAMINS_AND_COFACTORS	0.0100955	0.346729	0.0105115	0.000485512	46
DEFECTIVE_CUBN_CAUSES_HEREDITARY_MEGALOBLASTIC_ANEMIA_1	0.0100955	0.346729	0.0105115	0.000485512	46
DEFECTIVE_MMACHC_CAUSES_METHYLMALONIC_ACIDURIA_AND_HOMOCYSTINURIA_TYPE_CBLC	0.0100955	0.346729	0.0105115	0.000485512	46
DEFECTIVE_AMN_CAUSES_HEREDITARY_MEGALOBLASTIC_ANEMIA_1	0.0100955	0.346729	0.0105115	0.000485512	46
DEFECTIVE_GIF_CAUSES_INTRINSIC_FACTOR_DEFICIENCY	0.0100955	0.346729	0.0105115	0.000485512	46
DEFECTIVE_TCN2_CAUSES_HEREDITARY_MEGALOBLASTIC_ANEMIA	0.0100955	0.346729	0.0105115	0.000485512	46
DEFECTIVE_MMADHC_CAUSES_METHYLMALONIC_ACIDURIA_AND_HOMOCYSTINURIA_TYPE_CBLD	0.0100955	0.346729	0.0105115	0.000485512	46
DEFECTS_IN_VITAMIN_AND_COFACTOR_METABOLISM	0.0100955	0.346729	0.0105115	0.000485512	46
DEFECTIVE_BTD_CAUSES_BIOTIDINASE_DEFICIENCY	0.0100955	0.346729	0.0105115	0.000485512	46
DEFECTIVE_LMBRD1_CAUSES_METHYLMALONIC_ACIDURIA_AND_HOMOCYSTINURIA_TYPE_CBLF	0.0100955	0.346729	0.0105115	0.000485512	46
DEFECTIVE_MMAA_CAUSES_METHYLMALONIC_ACIDURIA_TYPE_CBLA	0.0100955	0.346729	0.0105115	0.000485512	46
DEFECTIVE_MTRR_CAUSES_METHYLMALONIC_ACIDURIA_AND_HOMOCYSTINURIA_TYPE_CBLE	0.0100955	0.346729	0.0105115	0.000485512	46
DEFECTIVE_MMAB_CAUSES_METHYLMALONIC_ACIDURIA_TYPE_CBLB	0.0100955	0.346729	0.0105115	0.000485512	46
DEFECTIVE_CD320_CAUSES_METHYLMALONIC_ACIDURIA	0.0100955	0.346729	0.0105115	0.000485512	46
DEFECTIVE_MTR_CAUSES_METHYLMALONIC_ACIDURIA_AND_HOMOCYSTINURIA_TYPE_CBLG	0.0100955	0.346729	0.0105115	0.000485512	46
METABOLISM_OF_VITAMINS_AND_COFACTORS	0.0100955	0.346729	0.0105115	0.000485512	46
DEFECTS_IN_BIOTIN_(BTN)_METABOLISM	0.0100955	0.346729	0.0105115	0.000485512	46
PYRUVATE_METABOLISM	0.0342936	0.910308	0.135015	0.000485069	33
CANCER_MODULE_195	0.00569824	0.244315	0.00107785	0.000484987	69
CELL_CYCLE_CHECKPOINTS	0.00919888	0.325846	0.100379	0.000484803	19
CANCER_MODULE_317	0.0106828	0.360407	0.0212091	0.000484108	195
CANCER_MODULE_532	0.011049	0.368937	0.0231089	0.000483913	182
DNA_REPLICATION	0.0078042	0.293364	0	0.000482307	17
CANCER_MODULE_209	0.0486896	1.24559	0.134991	0.000481651	34
O-LINKED_GLYCOSYLATION	0.01701	0.507769	0.057807	0.000478158	46
REGULATION_OF_AUTOPHAGY	0.00291905	0.179587	0	0.000477564	20
CANCER_MODULE_62	0.0105691	0.357759	0.0209103	0.00047291	37
CANCER_MODULE_459	0.0108555	0.364429	0.0215885	0.000472408	192
CANCER_MODULE_503	0.00988876	0.341914	0	0.000471557	51
CANCER_MODULE_576	0.00988876	0.341914	0	0.000471557	51
BINDING_AND_UPTAKE_OF_LIGANDS_BY_SCAVENGER_RECEPTORS	0.0825905	2.03516	0.305152	0.000470868	20
CANCER_MODULE_139	0.00921252	0.326164	0	0.000469439	30
CANCER_MODULE_204	0.00957047	0.3345	0.0555233	0.000468833	37
OXIDATIVE_PHOSPHORYLATION	0.00804277	0.29892	0	0.000467495	61
CANCER_MODULE_433	0.0278756	0.760832	0.126893	0.000467147	25
CANCER_MODULE_172	0.0472009	1.21092	0.133108	0.000466722	35
GLYCEROPHOSPHOLIPID_BIOSYNTHESIS	0.00801539	0.298282	0	0.000465744	42
LIPOPROTEIN_METABOLISM	0.180514	4.31582	0.361554	0.000463959	13
REGULATION_OF_FZD_BY_UBIQUITINATION	0.00996267	0.343635	0	0.000463535	14
DNA_REPAIR	0.00873206	0.314974	0.0597561	0.000462626	31
CANCER_MODULE_29	0.00742424	0.284514	0	0.000461974	24
AQUAPORIN-MEDIATED_TRANSPORT	0.00735926	0.283001	0.0316893	0.000461907	37
MITOTIC_G1-G1-S_PHASES	0.101346	2.47198	0.448871	0.00046172	21
GLYCOSYLPHOSPHATIDYLINOSITOL_GPI_ANCHOR_BIOSYNTHESIS	0.00567649	0.243808	0	0.000460577	15
LIPID_DIGESTION,_MOBILIZATION,_AND_TRANSPORT	0.145697	3.50493	0.24172	0.000456734	26
CANCER_MODULE_116	0.0160578	0.485591	0	0.000455435	12
CANCER_MODULE_385	0.0458143	1.17863	0.248458	0.000453859	19
METABOLISM_OF_XENOBIOTICS_BY_CYTOCHROME_P450	0.0115385	0.380336	0.0336457	0.000450893	40
ALZHEIMERS_DISEASE	0.0402905	1.04998	0.134606	0.000450764	80
DRUG_METABOLISM_CYTOCHROME_P450	0.0113776	0.376588	0.0310805	0.000450424	44
CONSTITUTIVE_SIGNALING_BY_NOTCH1_HD+PEST_DOMAIN_MUTANTS	0.160872	3.85836	0.402391	0.000445284	22
CONSTITUTIVE_SIGNALING_BY_NOTCH1_PEST_DOMAIN_MUTANTS	0.160872	3.85836	0.402391	0.000445284	22
PPARA_ACTIVATES_GENE_EXPRESSION	0.273322	6.47734	0.754526	0.00044381	23
CANCER_MODULE_301	0.00417691	0.208883	0.0264933	0.00043942	78
PHASE_II_CONJUGATION	0.0114157	0.377476	0.0414588	0.000436015	47
AMINO_ACID_TRANSPORT_ACROSS_THE_PLASMA_MEMBRANE	0.0163102	0.49147	0	0.000435443	18
PEROXISOMAL_LIPID_METABOLISM	0.0241412	0.673856	0.129473	0.000435332	14
L1CAM_INTERACTIONS	0.00948511	0.332512	0.0049898	0.000435285	44
SIGNALING_BY_WNT	0.0462814	1.18951	0.122154	0.000430754	103
GLYCOSPHINGOLIPID_METABOLISM	0.0114176	0.37752	0	0.000430752	17
SULFUR_AMINO_ACID_METABOLISM	0.0117687	0.385698	0	0.000427328	15
PENTOSE_AND_GLUCURONATE_INTERCONVERSIONS	0.0123984	0.400365	0.0684121	0.000425984	13
IMMUNOREGULATORY_INTERACTIONS_BETWEEN_A_LYMPHOID_AND_A_NON-LYMPHOID_CELL	0.0103202	0.351962	0.107796	0.000420354	35
CANCER_MODULE_373	0.012483	0.402334	0	0.000419721	17
CANCER_MODULE_238	0.00428983	0.211513	0.0258136	0.000418828	80
LYSOSOME	0.0043586	0.213115	0	0.000417004	30
IL4-MEDIATED_SIGNALING_EVENTS	0.00706109	0.276056	0.0556938	0.000415873	22
CANCER_MODULE_38	0.0420372	1.09066	0.0704376	0.00041178	173
TRANSCRIPTIONAL_REGULATION_OF_WHITE_ADIPOCYTE_DIFFERENTIATION	0.911157	21.3327	1.04652	0.000410667	28
FATTY_ACID_METABOLISM	0.0454856	1.17097	0.186545	0.000409378	29
REGULATION_OF_RAS_FAMILY_ACTIVATION	0.0194376	0.564308	0.153324	0.000409333	14
CANCER_MODULE_249	0.0111602	0.371525	0	0.000408739	14
SELENOAMINO_ACID_METABOLISM	0.00661846	0.265747	0	0.000407116	18
REGULATION_OF_INSULIN_SECRETION	0.0131565	0.41802	0.0606935	0.000403133	51
TIGHT_JUNCTION	0.00441498	0.214428	0.00163163	0.000402661	55
AMINO_SUGAR_AND_NUCLEOTIDE_SUGAR_METABOLISM	0.0265646	0.730298	0.160951	0.000402535	17
CANCER_MODULE_134	0.00340347	0.190869	0.0158928	0.000402209	17
CANCER_MODULE_213	0.0273884	0.749484	0.0964506	0.000401969	37
CANCER_MODULE_453	0.00527934	0.234559	0	0.000400804	20
BETA_ALANINE_METABOLISM	0.0111197	0.370583	0.035565	0.000400187	17
CANCER_MODULE_129	0.0194397	0.564357	0.0560716	0.000399861	110
FRUCTOSE_AND_MANNOSE_METABOLISM	0.0082978	0.30486	0	0.00039937	14
STARCH_AND_SUCROSE_METABOLISM	0.0328056	0.875652	0.0718013	0.000397103	24
METABOLISM_OF_AMINO_ACIDS_AND_DERIVATIVES	0.0085656	0.311097	0.0163963	0.000396433	102
CANCER_MODULE_357	0.015329	0.468618	0.0220429	0.000394911	19
CANCER_MODULE_297	0.015329	0.468618	0.0220429	0.000394911	19
GLYCEROPHOSPHOLIPID_METABOLISM	0.00430947	0.21197	0	0.000393863	39
ARRHYTHMOGENIC_RIGHT_VENTRICULAR_CARDIOMYOPATHY_ARVC	0.00820116	0.302609	0	0.000393687	30
INTESTINAL_IMMUNE_NETWORK_FOR_IGA_PRODUCTION	0.00174349	0.152208	0	0.000393601	20
INFLUENZA_INFECTION	0.00417427	0.208821	0	0.000392875	39
CANCER_MODULE_484	0.0023108	0.165421	0	0.000390401	21
IL23-MEDIATED_SIGNALING_EVENTS	0.00667139	0.26698	0.0343414	0.000388391	21
CANCER_MODULE_26	0.00923416	0.326668	0.0390308	0.000385481	111
TCF_DEPENDENT_SIGNALING_IN_RESPONSE_TO_WNT	0.0743309	1.84279	0.202962	0.000385476	59
CANCER_MODULE_280	0.00908989	0.323308	0.014557	0.000385071	15
CANCER_MODULE_334	0.00538169	0.236943	0.0255809	0.000384212	68
BIOLOGICAL_OXIDATIONS	0.016012	0.484525	0.0378493	0.000384081	87
CANCER_MODULE_171	0.00737841	0.283447	0.0519846	0.000380359	45
DEGRADATION_OF_THE_EXTRACELLULAR_MATRIX	0.00487682	0.225184	0	0.000379002	43
CANCER_MODULE_279	0.00418193	0.209	0	0.00037764	58
CANCER_MODULE_176	0.0688946	1.71617	0.145914	0.000376749	136
GABA_RECEPTOR_ACTIVATION	0.00644219	0.261642	0	0.000376713	36
AP-1_TRANSCRIPTION_FACTOR_NETWORK	0.354232	8.36175	0.623225	0.000375489	32
CANCER_MODULE_59	0.00693623	0.273148	0	0.000375297	20
CANCER_MODULE_33	0.100299	2.4476	0.186508	0.000374019	175
NUCLEAR_SIGNALING_BY_ERBB4	0.0142099	0.442553	0.0781316	0.00037216	22
CANCER_MODULE_107	0.00492306	0.226261	0.00671463	0.000370421	25
CANCER_MODULE_345	0.00934164	0.329171	0.0464886	0.000370382	46
CANCER_MODULE_174	0.00301577	0.18184	0.00662504	0.000369743	32
CANCER_MODULE_354	0.0137766	0.432461	0	0.000368951	14
CANCER_MODULE_205	0.00835849	0.306273	0.0203039	0.000368945	132
FGFR2_LIGAND_BINDING_AND_ACTIVATION	0.00856124	0.310995	0.0128672	0.00036876	14
ACTIVATED_POINT_MUTANTS_OF_FGFR2	0.00856124	0.310995	0.0128672	0.00036876	14
SIGNALING_BY_FGFR2_MUTANTS	0.00856124	0.310995	0.0128672	0.00036876	14
PROXIMAL_TUBULE_BICARBONATE_RECLAMATION	0.0338981	0.901098	0.131058	0.000368519	20
CANCER_MODULE_60	0.0581426	1.46576	0.0951956	0.000367877	210
DILATED_CARDIOMYOPATHY	0.0159557	0.483213	0.0878068	0.000366823	43
ACTIVATION_OF_MATRIX_METALLOPROTEINASES	0.00804834	0.29905	0	0.000366303	17
RETINOID_METABOLISM_AND_TRANSPORT	0.0892357	2.18992	0.179619	0.000365729	20
CANCER_MODULE_120	0.00711172	0.277236	0.02431	0.000365006	36
MELANOGENESIS	0.0187094	0.547347	0.0675601	0.000361866	50
GLYCOLYSIS_GLUCONEOGENESIS	0.0640392	1.60309	0.157305	0.000360947	28
CANCER_MODULE_67	0.00516526	0.231902	0.00979201	0.000359159	131
CANCER_MODULE_247	0.0114047	0.377221	0	0.000358523	26
G_ALPHA_(12-13)_SIGNALLING_EVENTS	0.00509476	0.23026	0.0493997	0.000358412	32
CANCER_MODULE_440	0.0135239	0.426577	0.0472153	0.000357902	12
CANCER_MODULE_188	0.00488312	0.225331	0.034279	0.000356204	66
CANCER_MODULE_117	0.123776	2.99437	0.0921173	0.000355163	435
O-LINKED_GLYCOSYLATION_OF_MUCINS	0.0122174	0.396149	0.0492476	0.000354926	25
CANCER_MODULE_418	0.00467716	0.220534	0.0475725	0.000354513	29
CANCER_MODULE_112	0.064122	1.60502	0.135821	0.000354373	152
IL27-MEDIATED_SIGNALING_EVENTS	0.00473406	0.221859	0.015294	0.000354132	15
MITOCHONDRIAL_PROTEIN_IMPORT	0.0115263	0.380053	0	0.000353908	20
CYTOSOLIC_DNA_SENSING_PATHWAY	0.00679013	0.269746	0	0.00035388	26
FGFR1_LIGAND_BINDING_AND_ACTIVATION	0.00747405	0.285674	0.0120826	0.000352997	12
CANCER_MODULE_544	0.00582603	0.247291	0.0302018	0.000352433	42
CANCER_MODULE_481	0.00547622	0.239144	0.0291653	0.000352433	43
CANCER_MODULE_61	0.116741	2.83053	0.643346	0.000351683	17
TRYPTOPHAN_METABOLISM	0.0260687	0.718749	0.0916887	0.000349246	25
CYSTEINE_AND_METHIONINE_METABOLISM	0.000807304	0.130404	0.0190749	0.000348419	22
BUTANOATE_METABOLISM	0.0166754	0.499977	0.0559312	0.000347904	22
CANCER_MODULE_154	0.0156064	0.475078	0.022447	0.000347746	18
CANCER_MODULE_387	0.0429296	1.11144	0.210892	0.000347624	30
CANCER_MODULE_285	0.00497186	0.227398	0	0.000345747	21
BILE_ACID_AND_BILE_SALT_METABOLISM	0.0085863	0.311579	0.0583234	0.000344214	22
CANCER_MODULE_497	0.0083277	0.305556	0	0.000342732	19
CANCER_MODULE_145	0.00489786	0.225674	0.0364088	0.000341515	58
CANCER_MODULE_207	0.00371498	0.198125	0	0.000340643	119
ARGININE_AND_PROLINE_METABOLISM	0.0133405	0.422304	0.0397384	0.000340428	30
CANCER_MODULE_146	0.00337705	0.190254	0.0037467	0.000338339	72
CANCER_MODULE_329	0.0420157	1.09016	0.207398	0.000336636	31
AMINO_ACID_AND_OLIGOPEPTIDE_SLC_TRANSPORTERS	0.0126699	0.406686	0.0148016	0.000335728	30
CANCER_MODULE_292	0.00823772	0.30346	0.0470618	0.000334816	52
NCAM1_INTERACTIONS	0.00127369	0.141266	0	0.00033454	23
COMPLEMENT_AND_COAGULATION_CASCADES	0.00675325	0.268887	0.0046481	0.000334401	38
NCAM_SIGNALING_FOR_NEURITE_OUT-GROWTH	0.00384241	0.201092	0.0086935	0.000332942	33
CANCER_MODULE_427	0.00655173	0.264193	0.0674504	0.000331948	55
HYPERTROPHIC_CARDIOMYOPATHY_HCM	0.018462	0.541587	0.100433	0.000328674	37
ETHER_LIPID_METABOLISM	0.00509737	0.230321	0	0.000326259	18
CANCER_MODULE_208	0.00542648	0.237986	0.0501441	0.000325354	40
CANCER_MODULE_455	0.00433728	0.212618	0	0.000324131	23
G_ALPHA_(S)_SIGNALLING_EVENTS	0.0125953	0.404949	0.0258453	0.000323348	87
CANCER_MODULE_512	0.0213778	0.609497	0.0908594	0.000320552	23
CANCER_MODULE_480	0.00482263	0.223922	0	0.00031977	42
SYNTHESIS_OF_PA	0.00752686	0.286904	0	0.0003197	15
TYROSINE_METABOLISM	0.00723231	0.280044	0.0152402	0.000319048	26
CANCER_MODULE_343	0.0158633	0.481062	0.0437508	0.000318012	19
TRANSMEMBRANE_TRANSPORT_OF_SMALL_MOLECULES	0.0387934	1.01511	0.0460437	0.000314271	282
CANCER_MODULE_273	0.00567756	0.243834	0	0.000313459	17
GLYCOGEN_STORAGE_DISEASES	0.0612154	1.53732	0.105048	0.000312214	115
METABOLISM_OF_CARBOHYDRATES	0.0612154	1.53732	0.105048	0.000312214	115
MYOCLONIC_EPILEPSY_OF_LAFORA	0.0612154	1.53732	0.105048	0.000312214	115
INTERNALIZATION_OF_ERBB1	0.00742967	0.284641	0	0.000310878	17
TRANSPORT_OF_INORGANIC_CATIONS-ANIONS_AND_AMINO_ACIDS-OLIGOPEPTIDES	0.0106224	0.359	0.0149106	0.000308673	51
CANCER_MODULE_22	0.00856944	0.311186	0	0.000308627	19
GLYCEROLIPID_METABOLISM	0.0113049	0.374897	0.0701435	0.000307424	25
CALCIUM_SIGNALING_PATHWAY	0.0097124	0.337806	0.0273826	0.000307114	104
RIG-I-MDA5_MEDIATED_INDUCTION_OF_IFN-ALPHA-BETA_PATHWAYS	0.0211777	0.604836	0.104926	0.000306457	23
RETINOL_METABOLISM	0.0154596	0.47166	0.0455304	0.000306454	40
HISTIDINE_METABOLISM	0.00630653	0.258482	0	0.000305733	15
CARDIAC_MUSCLE_CONTRACTION	0.00702886	0.275306	0	0.00030516	43
CANCER_MODULE_389	0.00415583	0.208392	0	0.000303679	113
CANCER_MODULE_325	0.00876776	0.315805	0.0293254	0.000303659	20
SYSTEMIC_LUPUS_ERYTHEMATOSUS	0.00316545	0.185326	0.00797879	0.000303562	28
GLYCINE_SERINE_AND_THREONINE_METABOLISM	0.00822911	0.30326	0	0.000302204	28
CANCER_MODULE_397	0.00818674	0.302273	0.0323484	0.000302028	41
SLC-MEDIATED_TRANSMEMBRANE_TRANSPORT	0.0320597	0.858279	0.0563134	0.000301806	128
CANCER_MODULE_350	-7.15035e-18	0.111602	0.0239396	0.000301416	25
CANCER_MODULE_436	0.0105506	0.357328	0.0597237	0.000300688	49
CANCER_MODULE_192	0.00447425	0.215808	0	0.000300658	46
CANCER_MODULE_486	0.0288079	0.782544	0.143614	0.000297853	47
ION_TRANSPORT_BY_P-TYPE_ATPASES	0.00345827	0.192146	0	0.000297119	21
PEPTIDE_LIGAND-BINDING_RECEPTORS	0.0130526	0.415601	0.0363513	0.000296875	130
TRIGLYCERIDE_BIOSYNTHESIS	0.0182761	0.537258	0.0682919	0.000295191	18
PCP-CE_PATHWAY	0.0077339	0.291726	0	0.000293887	23
CANCER_MODULE_295	0.0179905	0.530606	0.0609379	0.000289413	16
PEPTIDE_HORMONE_METABOLISM	0.00647332	0.262367	0.0168126	0.000289388	40
MPS_IV_-_MORQUIO_SYNDROME_B	0.00598618	0.251021	0	0.000288131	50
MPS_IV_-_MORQUIO_SYNDROME_A	0.00598618	0.251021	0	0.000288131	50
MPS_VI_-_MAROTEAUX-LAMY_SYNDROME	0.00598618	0.251021	0	0.000288131	50
MPS_I_-_HURLER_SYNDROME	0.00598618	0.251021	0	0.000288131	50
MPS_II_-_HUNTER_SYNDROME	0.00598618	0.251021	0	0.000288131	50
MPS_IIIC_-_SANFILIPPO_SYNDROME_C	0.00598618	0.251021	0	0.000288131	50
MPS_IIIA_-_SANFILIPPO_SYNDROME_A	0.00598618	0.251021	0	0.000288131	50
MPS_VII_-_SLY_SYNDROME	0.00598618	0.251021	0	0.000288131	50
MPS_IIIB_-_SANFILIPPO_SYNDROME_B	0.00598618	0.251021	0	0.000288131	50
MPS_IX_-_NATOWICZ_SYNDROME	0.00598618	0.251021	0	0.000288131	50
MUCOPOLYSACCHARIDOSES	0.00598618	0.251021	0	0.000288131	50
MPS_IIID_-_SANFILIPPO_SYNDROME_D	0.00598618	0.251021	0	0.000288131	50
GLYCOSAMINOGLYCAN_METABOLISM	0.00598618	0.251021	0	0.000288131	50
PYRIMIDINE_METABOLISM	0.00453955	0.217329	0	0.000288105	32
STIMULI-SENSING_CHANNELS	0.00626522	0.25752	0	0.000286577	52
PHASE_1_-_FUNCTIONALIZATION_OF_COMPOUNDS	0.0141957	0.442224	0.0445053	0.000282164	42
REGULATION_OF_BETA-CELL_DEVELOPMENT	0.073901	1.83277	0.179163	0.000281468	20
CANCER_MODULE_430	0.00408868	0.206828	0	0.000278443	24
CANCER_MODULE_330	0.00556045	0.241106	0.0128449	0.000277119	21
TRANSPORT_OF_VITAMINS,_NUCLEOSIDES,_AND_RELATED_MOLECULES	0.0148135	0.456612	0.0539434	0.000276025	13
CANCER_MODULE_458	0.00483913	0.224306	0	0.000274127	18
CANCER_MODULE_162	0.0157389	0.478164	0.107019	0.000273342	15
CANCER_MODULE_241	0.000549853	0.124408	0	0.000273039	26
CANCER_MODULE_153	0.0172967	0.514445	0	0.0002728	12
AUTOIMMUNE_THYROID_DISEASE	0.00764365	0.289624	0.068942	0.00027177	21
METABOLISM_OF_STEROID_HORMONES_AND_VITAMIN_D	0.00350789	0.193301	0.0245075	0.000271335	17
STEROID_HORMONES	0.00350789	0.193301	0.0245075	0.000271335	17
ION_CHANNEL_TRANSPORT	0.00605433	0.252609	0	0.000270172	89
G_ALPHA_(I)_SIGNALLING_EVENTS	0.0058705	0.248327	0.0219742	0.000268986	143
CANCER_MODULE_7	0.0102901	0.351261	0.0302739	0.000268827	138
REGULATION_OF_INSULIN-LIKE_GROWTH_FACTOR_(IGF)_TRANSPORT_AND_UPTAKE_BY_INSULIN-LIKE_GROWTH_FACTOR_BINDING_PROTEINS_(IGFBPS)	0.0241823	0.674814	0.190765	0.000268798	15
CANCER_MODULE_115	0.0063342	0.259127	0.0701777	0.000267187	15
CANCER_MODULE_291	0.00130746	0.142053	0	0.000265815	21
GLUCAGON-TYPE_LIGAND_RECEPTORS	0.00375755	0.199116	0	0.000264174	26
GLUCONEOGENESIS	0.0643479	1.61028	0.332155	0.000261631	15
ASYMMETRIC_LOCALIZATION_OF_PCP_PROTEINS	0.011751	0.385286	0	0.000259708	12
TIGHT_JUNCTION_INTERACTIONS	0.00829392	0.304769	0	0.000258675	15
INHIBITION_OF_VOLTAGE_GATED_CA2+_CHANNELS_VIA_GBETA-GAMMA_SUBUNITS	0.00298528	0.18113	0	0.000258051	19
ACTIVATION_OF_G_PROTEIN_GATED_POTASSIUM_CHANNELS	0.00298528	0.18113	0	0.000258051	19
G_PROTEIN_GATED_POTASSIUM_CHANNELS	0.00298528	0.18113	0	0.000258051	19
CITRATE_CYCLE_TCA_CYCLE	0.100776	2.45871	0.378765	0.000256298	14
CLASS_A-1_(RHODOPSIN-LIKE_RECEPTORS)	0.0160913	0.486373	0.0331041	0.000255858	217
GLUCOSE_METABOLISM	0.0417862	1.08481	0.204591	0.000254069	31
TRAF6_MEDIATED_IRF7_ACTIVATION	0.027474	0.751477	0.154517	0.000253008	14
REGULATION_OF_IFNA_SIGNALING	0.00776902	0.292544	0	0.000253008	13
INTERFERON_ALPHA-BETA_SIGNALING	0.00634088	0.259282	0	0.000253008	15
INWARDLY_RECTIFYING_K+_CHANNELS	0.010058	0.345855	0.0316398	0.000251228	25
CANCER_MODULE_186	0.0189213	0.552283	0.0372058	0.000248886	12
GLUTAMATE_BINDING,_ACTIVATION_OF_AMPA_RECEPTORS_AND_SYNAPTIC_PLASTICITY	0.0166837	0.500169	0.122355	0.000248804	14
TRAFFICKING_OF_AMPA_RECEPTORS	0.0166837	0.500169	0.122355	0.000248804	14
PPAR_SIGNALING_PATHWAY	1	23.4019	0.917344	0.000248761	40
TRANSPORT_OF_GLUCOSE_AND_OTHER_SUGARS,_BILE_SALTS_AND_ORGANIC_ACIDS,_METAL_IONS_AND_AMINE_COMPOUNDS	0.0171678	0.511444	0.0802545	0.000247082	52
CANCER_MODULE_157	0.00967845	0.337015	0.0178981	0.000245991	71
GALACTOSE_METABOLISM	0.0487203	1.24631	0.148614	0.000245648	11
CHONDROITIN_SULFATE-DERMATAN_SULFATE_METABOLISM	0.0102946	0.351365	0	0.000244879	21
CANCER_MODULE_522	0.00896736	0.320454	0.0690185	0.000242887	16
UNBLOCKING_OF_NMDA_RECEPTOR,_GLUTAMATE_BINDING_AND_ACTIVATION	0.0232035	0.652016	0.120437	0.000241635	13
AMYOTROPHIC_LATERAL_SCLEROSIS_ALS	0.0188425	0.550448	0.117497	0.000240239	24
ALANINE_ASPARTATE_AND_GLUTAMATE_METABOLISM	0.00489185	0.225534	0	0.000239348	18
NETRIN-1_SIGNALING	0.00749005	0.286047	0	0.000237059	17
PTM-_GAMMA_CARBOXYLATION,_HYPUSINE_FORMATION_AND_ARYLSULFATASE_ACTIVATION	0.00221655	0.163226	0.0197401	0.000236944	18
CANCER_MODULE_411	0.00491277	0.226021	0	0.000235979	43
CANCER_MODULE_341	0.00470409	0.221161	0	0.000235979	44
GPCR_LIGAND_BINDING	0.0143812	0.446544	0.024155	0.000234786	300
CANCER_MODULE_415	0.0197669	0.571978	0	0.000233805	11
NEUROTRANSMITTER_RELEASE_CYCLE	0.00498335	0.227665	0	0.000233608	26
CLASS_B-2_(SECRETIN_FAMILY_RECEPTORS)	0.0067404	0.268587	0.0022463	0.00023198	62
CANCER_MODULE_71	0.0261262	0.720087	0.059138	0.000229664	12
RIG_I_LIKE_RECEPTOR_SIGNALING_PATHWAY	0.0185525	0.543695	0.151489	0.000226884	28
CANCER_MODULE_20	0.00567497	0.243773	0.0216927	0.000221874	42
CELL_JUNCTION_ORGANIZATION	0.00505172	0.229258	0.0413659	0.000220348	31
TRP_CHANNELS	0.00949982	0.332855	0	0.000219078	13
CANCER_MODULE_382	0.0567054	1.43229	0.195376	0.000218619	23
DRUG_METABOLISM_OTHER_ENZYMES	0.00852437	0.310137	0.0558879	0.000218602	24
SEROTONIN_NEUROTRANSMITTER_RELEASE_CYCLE	0.0111914	0.372253	0	0.000217898	11
DOPAMINE_NEUROTRANSMITTER_RELEASE_CYCLE	0.0111914	0.372253	0	0.000217898	11
CANCER_MODULE_448	0.00406556	0.20629	0.0262482	0.000216766	25
SIGNALING_EVENTS_MEDIATED_BY_HDAC_CLASS_I	0.0622421	1.56124	0.198142	0.000216171	24
INTERACTION_BETWEEN_L1_AND_ANKYRINS	0.00928546	0.327862	0	0.00021439	17
SIGNALING_BY_NOTCH2	0.0270493	0.741587	0.202113	0.000214136	13
CANCER_MODULE_109	0.0058965	0.248933	0.00338671	0.000213203	23
CANCER_MODULE_201	0.0060594	0.252727	0	0.00021306	30
CANCER_MODULE_267	0.0115157	0.379804	0	0.000210615	14
G1-S_TRANSITION	0.00724444	0.280327	0	0.000210138	14
NEUROACTIVE_LIGAND_RECEPTOR_INTERACTION	0.00673287	0.268412	0.00971985	0.000209579	211
BASAL_CELL_CARCINOMA	0.00612329	0.254215	0	0.000207178	27
CANCER_MODULE_381	0.0275593	0.753465	0.459535	0.000205945	12
CANCER_MODULE_328	0.0106993	0.360791	0	0.00020315	13
CANCER_MODULE_234	0.0192631	0.560245	0.180875	0.000202355	25
CANCER_MODULE_181	0.00924032	0.326811	0.0211514	0.000201198	195
TYPE_II_DIABETES_MELLITUS	0.298799	7.0707	0.4773	0.000197586	28
CANCER_MODULE_379	0.0107208	0.361292	0.0278821	0.000197257	135
CANCER_MODULE_242	0.0105403	0.357089	0.026736	0.000195123	143
CANCER_MODULE_322	0.00160517	0.148986	0.00733879	0.000192798	25
DISASSEMBLY_OF_THE_DESTRUCTION_COMPLEX_AND_RECRUITMENT_OF_AXIN_TO_THE_MEMBRANE	0.01027	0.350793	0	0.000192598	13
POTASSIUM_CHANNELS	0.00983241	0.340601	0.0137427	0.000191159	79
FORMATION_OF_FIBRIN_CLOT_(CLOTTING_CASCADE)	0.0021752	0.162263	0.00949665	0.000189856	23
CANCER_MODULE_489	0.0121249	0.393995	0	0.000189627	23
CANCER_MODULE_485	0.0128016	0.409754	0	0.000187867	17
FACTORS_INVOLVED_IN_MEGAKARYOCYTE_DEVELOPMENT_AND_PLATELET_PRODUCTION	0.0118138	0.386748	0.0683961	0.000185408	43
DEFENSINS	0.00553184	0.24044	0	0.000185237	35
CANCER_MODULE_316	0.0105034	0.35623	0.0180622	0.000185042	58
METABOLISM_OF_NUCLEOTIDES	0.00373752	0.19865	0.107937	0.000185033	25
CANCER_MODULE_274	0.00744492	0.284996	0.00342985	0.000181974	67
VOLTAGE_GATED_POTASSIUM_CHANNELS	0.00859515	0.311785	0	0.00017961	36
WNT_SIGNALING_NETWORK	0.00672107	0.268137	0	0.000178845	14
CANCER_MODULE_214	0.00895527	0.320172	0	0.000177281	25
CELL-CELL_JUNCTION_ORGANIZATION	0.00570331	0.244433	0.0427999	0.000174701	28
LIGAND-GATED_ION_CHANNEL_TRANSPORT	0.00814597	0.301324	0	0.000174057	18
VISUAL_PHOTOTRANSDUCTION	0.0561103	1.41842	0.123961	0.000172612	57
DISEASES_ASSOCIATED_WITH_VISUAL_TRANSDUCTION	0.0561103	1.41842	0.123961	0.000172612	57
HEPARAN_SULFATE-HEPARIN_(HS-GAG)_METABOLISM	0.00674657	0.268731	0	0.000164602	26
RAS_ACTIVATION_UOPN_CA2+_INFUX_THROUGH_NMDA_RECEPTOR	0.0282215	0.768887	0.222865	0.000161104	11
CANCER_MODULE_70	0.00732217	0.282137	0	0.000160323	16
ANTIGEN_PROCESSING_AND_PRESENTATION	0.00952481	0.333437	0	0.00015936	32
HEDGEHOG_SIGNALING_PATHWAY	0.00568752	0.244066	0	0.000158814	25
HS-GAG_BIOSYNTHESIS	0.0121589	0.394786	0	0.000157305	15
CANCER_MODULE_563	0.0116945	0.38397	0	0.000152723	11
ARACHIDONIC_ACID_METABOLISM	0.0215983	0.614631	0.0888957	0.00015263	35
COLLAGEN_BIOSYNTHESIS_AND_MODIFYING_ENZYMES	0.00367554	0.197206	0.0901331	0.00014742	24
COLLAGEN_FORMATION	0.00308859	0.183536	0.0858973	0.00014742	26
GLYCOSAMINOGLYCAN_BIOSYNTHESIS_HEPARAN_SULFATE	0.0101932	0.349003	0	0.000145777	13
CANCER_MODULE_287	0.0065774	0.264791	0.0773315	0.000144512	32
STEROID_HORMONE_BIOSYNTHESIS	0.0160623	0.485697	0.075673	0.000132825	28
CANCER_MODULE_368	0.0120935	0.393262	0.0865112	0.000132691	15
WNT_LIGAND_BIOGENESIS_AND_TRAFFICKING	0.00778609	0.292942	0	0.000127747	15
BETA_DEFENSINS	0.00196299	0.15732	0	0.000125124	28
ASTHMA	0.00948057	0.332406	0.0308433	0.000124924	13
CANCER_MODULE_135	0.0282169	0.76878	0.10839	0.000123484	13
TASTE_TRANSDUCTION	0.00349141	0.192918	0	0.000120905	30
CANCER_MODULE_215	0.01169	0.383864	0	0.000105055	13
LINOLEIC_ACID_METABOLISM	0.00738462	0.283591	0.0258331	9.63779e-05	18
STRIATED_MUSCLE_CONTRACTION	0.00697953	0.274157	0	9.39946e-05	18
MUSCLE_CONTRACTION	0.00581908	0.24713	0	9.33956e-05	20
CLASS_C-3_(METABOTROPIC_GLUTAMATE-PHEROMONE_RECEPTORS)	0.00390758	0.20261	0	9.32675e-05	23
CANCER_MODULE_131	0.00636289	0.259795	0.0102649	9.03291e-05	19
CANCER_MODULE_511	0.00447342	0.215789	0	8.60643e-05	24
CANCER_MODULE_533	0.00894874	0.32002	0	8.58062e-05	20
OLFACTORY_TRANSDUCTION	0.00892508	0.319469	0.0116756	7.99495e-05	324
CANCER_MODULE_438	0.013217	0.41943	0.00813073	7.75029e-05	22
THE_CANONICAL_RETINOID_CYCLE_IN_RODS_(TWILIGHT_VISION)	0.00484401	0.22442	0	7.49685e-05	17
CYTOCHROME_P450_-_ARRANGED_BY_SUBSTRATE_TYPE	0.0248285	0.689864	0.104372	7.4309e-05	30
OLFACTORY_SIGNALING_PATHWAY	0.00914775	0.324655	0	7.17952e-05	289
AMINE_LIGAND-BINDING_RECEPTORS	0.00134735	0.142982	0	6.6366e-05	27
VISUAL_SIGNAL_TRANSDUCTION-_CONES	0.00158602	0.148541	0	6.00005e-05	21
VISUAL_SIGNAL_TRANSDUCTION-_RODS	0.00159402	0.148727	0	5.81897e-05	22
XENOBIOTICS	0.0371771	0.977466	0.182412	3.04057e-05	12
FERTILIZATION	0.00438606	0.213754	0	0	17
REPRODUCTION	0.00438606	0.213754	0	0	17

## Sheet: Table S3-GSE15471
PathwayName	Rank	Dy score	DR Score	DP Score	Gene count		Altered pathways predicted by APA using GSE15471 prostate cancer dataset
E2F_TRANSCRIPTION_FACTOR_NETWORK	1	3.90398	0.459753	0.0835344	25
SIGNAL_TRANSDUCTION	0.690685	2.70666	0.0695166	0.0129922	706
TELOMERE_MAINTENANCE	0.678848	2.66084	0.355155	0.000191459	30
CHROMOSOME_MAINTENANCE	0.654733	2.56749	0.340427	0.000179856	31
REGULATION_OF_RETINOBLASTOMA_PROTEIN	0.647742	2.54043	0.334609	0.000381304	19
PPAR_SIGNALING_PATHWAY	0.623039	2.4448	0.274993	9.81828e-05	45
DIRECT_p53_EFFECTORS	0.619877	2.43256	0.277227	0.000260229	35
CELL_CYCLE	0.604602	2.37344	0.16133	0.00400566	157
CANCER_MODULE_23	0.566946	2.22767	0.0980435	0.000216459	315
CANCER_MODULE_252	0.545986	2.14654	0.281802	0.000259683	38
GLUCOCORTICOID_RECEPTOR_REGULATORY_NETWORK	0.500678	1.97116	0.272888	0.000245508	29
FORMATION_OF_THE_BETA-CATENIN-TCF_TRANSACTIVATING_COMPLEX	0.48069	1.89379	0.287914	0.000175461	37
DISEASE	0.47499	1.87172	0.0782293	0.0288192	400
CANCER_MODULE_98	0.47247	1.86197	0.190757	0.000270554	78
PPARA_ACTIVATES_GENE_EXPRESSION	0.463072	1.82559	0.324613	4.73565e-05	21
LIPID_DIGESTION,_MOBILIZATION,_AND_TRANSPORT	0.460908	1.81721	0.294607	1.53327e-05	24
SIGNALING_BY_NOTCH	0.460634	1.81615	0.26337	0.000326763	29
REGULATION_OF_LIPID_METABOLISM_BY_PEROXISOME_PROLIFERATOR-ACTIVATED_RECEPTOR_ALPHA_(PPARALPHA)	0.454116	1.79092	0.31956	4.73565e-05	22
FOXA2_AND_FOXA3_TRANSCRIPTION_FACTOR_NETWORKS	0.444244	1.75271	0.317994	0.296365	26
CELL_CYCLE,_MITOTIC	0.436068	1.72106	0.146265	0.000188938	127
OXIDATIVE_STRESS_INDUCED_SENESCENCE	0.428851	1.69312	0.221982	0.000196781	49
CANCER_MODULE_198	0.409803	1.61939	0.208689	0.000285419	55
GENE_EXPRESSION	0.378714	1.49904	0.0799738	0.026991	346
METABOLISM_OF_LIPIDS_AND_LIPOPROTEINS	0.376969	1.49229	0.110631	0.000120158	212
CANCER_MODULE_308	0.37305	1.47712	0.272986	0.000351662	27
VALIDATED_TARGETS_OF_C-MYC_TRANSCRIPTIONAL_ACTIVATION	0.367346	1.45504	0.307111	0.00020404	22
APOPTOSIS	0.366449	1.45157	0.163957	0.0001699	53
PLATELET_DEGRANULATION	0.364359	1.44348	0.329906	0.00016257	25
CELLULAR_SENESCENCE	0.361752	1.43339	0.18142	0.000199728	61
CANCER_MODULE_90	0.357913	1.41853	0.36002	0.000238746	11
RESPONSE_TO_ELEVATED_PLATELET_CYTOSOLIC_CA2+	0.351781	1.39479	0.321029	0.00016257	26
CANCER_MODULE_55	0.347585	1.37855	0.071003	0.00797457	434
AMYLOIDS	0.347342	1.37761	0.244071	0.000162164	36
CANCER_MODULE_203	0.341987	1.35688	0.347562	0.000238746	11
TCF_DEPENDENT_SIGNALING_IN_RESPONSE_TO_WNT	0.33241	1.31981	0.166048	0.000272229	71
RETINOID_METABOLISM_AND_TRANSPORT	0.331208	1.31515	0.340845	0	14
FATTY_ACID,_TRIACYLGLYCEROL,_AND_KETONE_BODY_METABOLISM	0.322927	1.2831	0.178614	5.06803e-05	57
SIGNALING_BY_WNT	0.314169	1.2492	0.12101	0.000261929	107
CANCER_MODULE_117	0.310572	1.23528	0.0551051	0.000195859	419
GLIOMA	0.300674	1.19696	0.204224	0.000318041	18
CANCER_MODULE_52	0.298894	1.19007	0.128243	0.0363316	104
CANCER_MODULE_197	0.298572	1.18882	0.177735	0.00031471	50
CANCER_MODULE_124	0.296762	1.18182	0.253778	0.000266847	21
REGULATION_OF_NUCLEAR_BETA_CATENIN_SIGNALING_AND_TARGET_GENE_TRANSCRIPTION	0.294428	1.17278	0.203756	0.00032977	25
CANCER_MODULE_126	0.289741	1.15464	0.159844	0.000237103	39
CELLULAR_RESPONSES_TO_STRESS	0.288229	1.14879	0.122816	0.000186826	82
CANCER_MODULE_24	0.282077	1.12497	0.0873046	0.0134881	236
METABOLISM	0.279054	1.11327	0.055853	0.00683243	652
CALCINEURIN-REGULATED_NFAT-DEPENDENT_TRANSCRIPTION_IN_LYMPHOCYTES	0.27778	1.10834	0.219945	0.000281456	19
CANCER_MODULE_88	0.275723	1.10038	0.062446	0.0106798	419
PLATELET_ACTIVATION,_SIGNALING_AND_AGGREGATION	0.27015	1.0788	0.19774	0.000287231	62
PATHWAYS_IN_CANCER	0.266725	1.06555	0.101853	0.0869048	91
REGULATION_OF_NUCLEAR_SMAD2-3_SIGNALING	0.265818	1.06204	0.226538	0.000221964	23
CANCER_MODULE_13	0.260856	1.04283	0.0572852	0.0144928	298
p53_SIGNALING_PATHWAY	0.260577	1.04175	0.211009	0.000219989	16
CANCER_MODULE_397	0.257218	1.02875	0.168015	0.000282597	44
P73_TRANSCRIPTION_FACTOR_NETWORK	0.24631	0.986523	0.206767	0.000273293	24
MELANOMA	0.243594	0.976008	0.160866	0.000279886	27
NUCLEAR_SIGNALING_BY_ERBB4	0.240801	0.965197	0.209475	0.000147031	18
VISUAL_PHOTOTRANSDUCTION	0.239475	0.960066	0.168373	0.000153333	45
DISEASES_ASSOCIATED_WITH_VISUAL_TRANSDUCTION	0.239475	0.960066	0.168373	0.000153333	45
P75(NTR)-MEDIATED_SIGNALING	0.239257	0.959223	0.209456	0.000358736	20
CANCER_MODULE_337	0.228419	0.917267	0.201083	0.000306597	22
LKB1_SIGNALING_EVENTS	0.2167	0.871906	0.214883	0.000197712	15
AUTOIMMUNE_THYROID_DISEASE	0.216176	0.869877	0.200857	0.000176138	27
HEMOSTASIS	0.213459	0.859359	0.098297	0.000220877	164
PACKAGING_OF_TELOMERE_ENDS	0.197382	0.797127	0.210249	0.000146607	23
NUCLEOSOME_ASSEMBLY	0.190922	0.772122	0.202224	0.000115198	23
DEPOSITION_OF_NEW_CENPA-CONTAINING_NUCLEOSOMES_AT_THE_CENTROMERE	0.190922	0.772122	0.202224	0.000115198	23
CANCER_MODULE_9	0.190777	0.77156	0.110084	0.000193455	59
HUNTINGTONS_DISEASE	0.189905	0.768183	0.106671	9.29639e-05	71
CANCER_MODULE_99	0.188563	0.762988	0.0579746	0.0127863	214
HOMOLOGOUS_RECOMBINATION	0.185919	0.752754	0.1893	0.000178372	12
CANCER_MODULE_105	0.179147	0.72654	0.144448	0.00026286	41
SRP-DEPENDENT_COTRANSLATIONAL_PROTEIN_TARGETING_TO_MEMBRANE	0.173948	0.706418	0.0963198	0.0559215	71
RENAL_CELL_CARCINOMA	0.173387	0.704246	0.207834	0.000240039	15
SIGNALING_BY_ERBB4	0.172152	0.699466	0.109876	0.106014	51
CANCER_MODULE_137	0.170284	0.692235	0.0653345	0.0251912	251
CANCER_MODULE_100	0.169745	0.690146	0.0656382	0.0251568	250
INTEGRINS_IN_ANGIOGENESIS	0.16872	0.686178	0.208432	0.000139417	15
CANCER_MODULE_95	0.168191	0.68413	0.046267	0.000189384	292
CANCER_MODULE_66	0.168144	0.683949	0.0646701	0.0238755	255
CANCER_MODULE_54	0.167892	0.682972	0.10881	0.000262395	61
CANCER_MODULE_48	0.166607	0.678	0.0590137	0.000191386	166
CANCER_MODULE_163	0.166203	0.676435	0.0457026	0.000191605	297
WNT_SIGNALING_NETWORK	0.165048	0.671966	0.150226	0.000277635	11
SIRT1_NEGATIVELY_REGULATES_rRNA_EXPRESSION	0.16473	0.670735	0.168019	0.000148374	31
CANCER_MODULE_70	0.161886	0.659725	0.172238	0.000110992	20
PRC2_METHYLATES_HISTONES_AND_DNA	0.16166	0.65885	0.166766	0.000148374	32
GENERIC_TRANSCRIPTION_PATHWAY	0.159187	0.64928	0.072666	0.000213761	162
CANCER_MODULE_220	0.158166	0.645327	0.055757	0.000233018	162
DNA_DAMAGE-TELOMERE_STRESS_INDUCED_SENESCENCE	0.157451	0.642556	0.15468	0.000161311	31
CANCER_MODULE_129	0.157254	0.641795	0.0766077	0.000249329	81
SIGNALING_EVENTS_MEDIATED_BY_HDAC_CLASS_III	0.15558	0.635317	0.0900979	0.000171834	12
TRANSLATION	0.152105	0.621862	0.0773427	0.0380049	90
CONDENSATION_OF_PROPHASE_CHROMOSOMES	0.151889	0.621027	0.146497	0.000176383	35
CANCER_MODULE_40	0.150827	0.616917	0.134945	0.0192761	48
NORC_NEGATIVELY_REGULATES_rRNA_EXPRESSION	0.150785	0.616755	0.150743	0.152512	34
FOCAL_ADHESION	0.149422	0.611478	0.0903827	0.000182528	54
GLUCONEOGENESIS	0.148028	0.606082	0.168389	9.50784e-06	17
ADIPOCYTOKINE_SIGNALING_PATHWAY	0.147758	0.605038	0.120355	0.102816	30
PRESENILIN_ACTION_IN_NOTCH_AND_WNT_SIGNALING	0.146047	0.598415	0.158353	0.000302713	16
LYSOSOME	0.145615	0.596743	0.136284	0.000251476	28
NEGATIVE_EPIGENETIC_REGULATION_OF_rRNA_EXPRESSION	0.145564	0.596546	0.146383	0.152512	35
CANCER_MODULE_53	0.145426	0.596011	0.0528754	0.000205699	144
CANCER_MODULE_111	0.144461	0.592277	0.0702279	0.000268853	99
CANCER_MODULE_8	0.143712	0.589374	0.118905	0.0307345	99
EPIGENETIC_REGULATION_OF_GENE_EXPRESSION	0.141001	0.57888	0.142363	0.152512	36
CANCER_MODULE_223	0.140681	0.577644	0.10558	0.000232424	36
MEIOTIC_RECOMBINATION	0.14053	0.577058	0.143763	0.000160804	38
CANCER_MODULE_295	0.14049	0.576903	0.27277	7.83105e-05	15
CITRATE_CYCLE_TCA_CYCLE	0.139208	0.571942	0.167303	0	15
SENESCENCE-ASSOCIATED_SECRETORY_PHENOTYPE_(SASP)	0.137737	0.566247	0.139301	0.00013202	40
PROTEIN_EXPORT	0.137419	0.565015	0	0.000627436	18
CANCER_MODULE_322	0.134697	0.554478	0.160852	0.000131038	22
BILE_ACID_AND_BILE_SALT_METABOLISM	0.134033	0.551909	0.337771	9.16697e-05	21
MEIOTIC_SYNAPSIS	0.133603	0.550244	0.145141	0.00014512	34
DEVELOPMENTAL_BIOLOGY	0.132205	0.544834	0.046582	0.00205954	157
NUCLEAR_RECEPTOR_TRANSCRIPTION_PATHWAY	0.131927	0.543756	0.109321	0.000202813	29
HEDGEHOG_SIGNALING_PATHWAY	0.130829	0.539505	0.111906	0.000197049	28
WNT_LIGAND_BIOGENESIS_AND_TRAFFICKING	0.130253	0.537276	0.116473	0.000260365	18
CANCER_MODULE_33	0.129742	0.535299	0.0432359	0.000254447	158
CANCER_MODULE_343	0.126833	0.524039	0.206479	3.5853e-05	19
SIGNALING_EVENTS_MEDIATED_BY_HDAC_CLASS_II	0.124909	0.516591	0.15613	0.000273796	11
CANCER_MODULE_382	0.1244	0.514623	0.0745328	0.000187681	18
CANCER_MODULE_212	0.122506	0.507287	0.0625572	0.00026977	141
INSULIN_SYNTHESIS_AND_PROCESSING	0.121517	0.50346	0	0.000639051	15
GAP_JUNCTION_TRAFFICKING_AND_REGULATION	0.121405	0.503026	0.059166	0.000285911	15
GAP_JUNCTION_TRAFFICKING	0.121405	0.503026	0.059166	0.000285911	15
CANCER_MODULE_363	0.120565	0.499776	0	1.33997e-05	14
CANCER_MODULE_207	0.119113	0.494155	0.0554051	0.0860896	102
CANCER_MODULE_149	0.117816	0.489135	0	0.000244765	20
MITOTIC_PROPHASE	0.117367	0.487397	0.1125	0.000183368	45
SIGNALING_BY_NGF	0.115101	0.478624	0.0732549	0.070844	93
CANCER_MODULE_118	0.114972	0.478128	0.0529103	0.000182475	115
NOTCH_SIGNALING_PATHWAY	0.11341	0.47208	0.104212	0.00026775	21
CANCER_MODULE_15	0.113246	0.471444	0.0449668	0.000230594	103
ALZHEIMERS_DISEASE	0.112701	0.469336	0.089367	4.08197e-05	73
BASAL_CELL_CARCINOMA	0.112652	0.469145	0.0873289	0.000242832	24
MELANOGENESIS	0.111133	0.463264	0.0668559	0.000243978	46
METABOLISM_OF_PROTEINS	0.111112	0.463185	0.0329428	0.00804183	304
CANCER_MODULE_27	0.11058	0.461124	0.0505049	0.0538415	163
AMINO_ACID_SYNTHESIS_AND_INTERCONVERSION_(TRANSAMINATION)	0.110429	0.46054	0	0.000222946	11
CANCER_MODULE_115	0.109503	0.456956	0	2.84176e-06	13
MEIOSIS	0.108986	0.454954	0.111876	0.000163732	48
CANCER_MODULE_399	0.108766	0.454104	0.164775	0.000169507	14
SIGNALING_BY_NOTCH1	0.107845	0.450539	0.1577	0.000279412	23
SIGNALING_BY_NOTCH1_T(7;9)(NOTCH1-M1580_K2555)_TRANSLOCATION_MUTANT	0.107845	0.450539	0.1577	0.000279412	23
SIGNALING_BY_NOTCH1_HD_DOMAIN_MUTANTS_IN_CANCER	0.107845	0.450539	0.1577	0.000279412	23
FBXW7_MUTANTS_AND_NOTCH1_IN_CANCER	0.107845	0.450539	0.1577	0.000279412	23
SIGNALING_BY_NOTCH1_PEST_DOMAIN_MUTANTS_IN_CANCER	0.107845	0.450539	0.1577	0.000279412	23
SIGNALING_BY_NOTCH1_HD+PEST_DOMAIN_MUTANTS_IN_CANCER	0.107845	0.450539	0.1577	0.000279412	23
SIGNALING_BY_NOTCH1_IN_CANCER	0.107845	0.450539	0.1577	0.000279412	23
CANCER_MODULE_47	0.107799	0.450361	0.161034	0.00275074	24
CANCER_MODULE_485	0.107416	0.448878	0.105103	0.000167617	18
CANCER_MODULE_172	0.107121	0.447736	0.13447	0.000102338	33
PROCESSING_OF_CAPPED_INTRON-CONTAINING_PRE-MRNA	0.107045	0.447442	0	0.000694286	12
mRNA_SPLICING	0.107045	0.447442	0	0.000694286	12
mRNA_SPLICING_-_MAJOR_PATHWAY	0.107045	0.447442	0	0.000694286	12
SIGNALING_EVENTS_MEDIATED_BY_HEPATOCYTE_GROWTH_FACTOR_RECEPTOR_(C-MET)	0.107001	0.44727	0	0.000177908	12
AXON_GUIDANCE	0.106082	0.443713	0.0432102	0.000236285	126
GLYCOSPHINGOLIPID_BIOSYNTHESIS_LACTO_AND_NEOLACTO_SERIES	0.105849	0.442812	0	0.000207919	15
CANCER_MODULE_11	0.105519	0.441535	0.0526272	0.0218349	253
INTEGRIN_CELL_SURFACE_INTERACTIONS	0.104149	0.43623	0.126858	0.000111222	19
KERATAN_SULFATE_BIOSYNTHESIS	0.103427	0.433437	0	0.000174481	11
KERATAN_SULFATE-KERATIN_METABOLISM	0.103427	0.433437	0	0.000174481	11
CANCER_MODULE_41	0.102924	0.431491	0.0311693	0.000226293	363
CANCER_MODULE_46	0.102781	0.430937	0.060654	0.000314047	123
CANCER_MODULE_18	0.102661	0.430471	0.0491387	0.00460404	120
EXTRACELLULAR_MATRIX_ORGANIZATION	0.101822	0.427224	0.0506694	0.00021477	75
CANCER_MODULE_221	0.101819	0.427212	0.0428217	0.000181891	24
RNA_POLYMERASE_II_TRANSCRIPTION	0.101598	0.426357	0	0.134169	15
COLLAGEN_BIOSYNTHESIS_AND_MODIFYING_ENZYMES	0.101292	0.425172	0.0605295	0.000180715	19
TRANSMEMBRANE_TRANSPORT_OF_SMALL_MOLECULES	0.101276	0.42511	0.0481662	0.00017782	283
PYRUVATE_METABOLISM_AND_CITRIC_ACID_(TCA)_CYCLE	0.100288	0.421284	0	0.0583321	19
PRESYNAPTIC_NICOTINIC_ACETYLCHOLINE_RECEPTORS	0.10024	0.421099	0	0.000313054	12
CANCER_MODULE_83	0.0990133	0.416351	0.0352601	0.00596874	122
CANCER_MODULE_209	0.0982946	0.413569	0.149809	0.000122193	28
M_PHASE	0.0978187	0.411727	0.0745912	0.000168087	80
INFLUENZA_INFECTION	0.0975493	0.410684	0.0520078	0.000512367	27
HIGHLY_CALCIUM_PERMEABLE_POSTSYNAPTIC_NICOTINIC_ACETYLCHOLINE_RECEPTORS	0.097242	0.409495	0	0.000273592	11
HATS_ACETYLATE_HISTONES	0.0970621	0.408798	0.100601	0.00024354	54
CHROMATIN_MODIFYING_ENZYMES	0.0970621	0.408798	0.100601	0.00024354	54
CHROMATIN_ORGANIZATION	0.0970621	0.408798	0.100601	0.00024354	54
N-GLYCAN_ANTENNAE_ELONGATION_IN_THE_MEDIAL-TRANS-GOLGI	0.0969406	0.408328	0	0.000263852	11
SELENOAMINO_ACID_METABOLISM	0.0963846	0.406176	0.203325	0.000339615	17
CANCER_MODULE_75	0.0961233	0.405164	0.0572168	0.000354192	119
GLYCOSAMINOGLYCAN_BIOSYNTHESIS_HEPARAN_SULFATE	0.0960419	0.404849	0	0.000197699	12
GNRH_SIGNALING_PATHWAY	0.094938	0.400576	0.0825868	0.000237285	48
PEPTIDE_CHAIN_ELONGATION	0.0949015	0.400435	0.0625839	0.0830286	52
CANCER_MODULE_32	0.094861	0.400278	0.037625	0.0340784	73
N_GLYCAN_BIOSYNTHESIS	0.0946252	0.399365	0.067383	0.000159469	26
CANCER_MODULE_486	0.094507	0.398908	0.0590764	0.000190629	50
ERBB_SIGNALING_PATHWAY	0.0943808	0.398419	0.0790368	0.000210658	26
CANCER_MODULE_489	0.0943755	0.398399	0.0754869	0.000218021	25
RIBOSOME	0.0943141	0.398161	0.0586517	0.0652467	52
INFLUENZA_VIRAL_RNA_TRANSCRIPTION_AND_REPLICATION	0.0935237	0.395102	0.0626721	0.0894623	51
SYSTEMIC_LUPUS_ERYTHEMATOSUS	0.0934269	0.394727	0.073969	0.000153873	56
CANCER_MODULE_152	0.0933943	0.394601	0.0628234	0	59
GPCR_LIGAND_BINDING	0.0933619	0.394475	0.0282178	0.000228485	289
FATTY_ACID_METABOLISM	0.0932892	0.394194	0.0469409	2.35638e-05	29
WNT_SIGNALING_PATHWAY	0.0926934	0.391887	0.0544574	0.000317899	56
SIGNALING_BY_GPCR	0.09262	0.391603	0.02457	0.000219787	423
COLLAGEN_FORMATION	0.0923744	0.390653	0.0585848	0.000180715	20
EUKARYOTIC_TRANSLATION_TERMINATION	0.0916526	0.387859	0.0622831	0.0884865	52
NONSENSE_MEDIATED_DECAY_(NMD)_INDEPENDENT_OF_THE_EXON_JUNCTION_COMPLEX_(EJC)	0.0916526	0.387859	0.0622831	0.0884865	52
PARKINSONS_DISEASE	0.0911342	0.385852	0.0680994	3.13898e-05	59
EUKARYOTIC_TRANSLATION_ELONGATION	0.0908746	0.384847	0.0555072	0.0700598	55
CANCER_MODULE_204	0.0905804	0.383708	0.107382	0.000148016	21
CANCER_MODULE_62	0.0905214	0.38348	0	2.71578e-05	39
VIRAL_mRNA_TRANSLATION	0.0902933	0.382597	0.0602436	0.0884792	52
MITOCHONDRIAL_FATTY_ACID_BETA-OXIDATION	0.0902096	0.382273	0	0	14
NGF_SIGNALLING_VIA_TRKA_FROM_THE_PLASMA_MEMBRANE	0.0900486	0.38165	0.0669175	0.0805261	67
FORMATION_OF_A_POOL_OF_FREE_40S_SUBUNITS	0.0899479	0.38126	0.0531031	0.0619735	59
MITOCHONDRIAL_PROTEIN_IMPORT	0.0898267	0.380791	0.154568	7.39878e-06	26
3_-UTR-MEDIATED_TRANSLATIONAL_REGULATION	0.0897047	0.380319	0.0498143	0.063468	61
GTP_HYDROLYSIS_AND_JOINING_OF_THE_60S_RIBOSOMAL_SUBUNIT	0.0897047	0.380319	0.0498143	0.063468	61
L13A-MEDIATED_TRANSLATIONAL_SILENCING_OF_CERULOPLASMIN_EXPRESSION	0.0897047	0.380319	0.0498143	0.063468	61
ABC-FAMILY_PROTEINS_MEDIATED_TRANSPORT	0.088986	0.377537	0.127398	2.40737e-05	19
NONSENSE_MEDIATED_DECAY_(NMD)_ENHANCED_BY_THE_EXON_JUNCTION_COMPLEX_(EJC)	0.088977	0.377502	0.0608478	0.0884865	54
NONSENSE-MEDIATED_DECAY_(NMD)	0.088977	0.377502	0.0608478	0.0884865	54
GAP_JUNCTION	0.0883793	0.375188	0.0870854	0.000199413	34
MITOTIC_M-M-G1_PHASES	0.0881838	0.374431	0.0671685	0.000162684	85
CANCER_MODULE_411	0.0870283	0.369958	0.064146	0.000266321	39
CANCER_MODULE_350	0.0869603	0.369695	0	0.000170606	19
THE_CITRIC_ACID_(TCA)_CYCLE_AND_RESPIRATORY_ELECTRON_TRANSPORT	0.0866788	0.368606	0	0.00600132	62
CANCER_MODULE_341	0.0865664	0.368171	0.0626276	0.000269458	40
CANCER_MODULE_323	0.0864381	0.367674	0	0.000794129	12
JAK_STAT_SIGNALING_PATHWAY	0.0859838	0.365915	0.0734163	0.0239117	72
RESPIRATORY_ELECTRON_TRANSPORT,_ATP_SYNTHESIS_BY_CHEMIOSMOTIC_COUPLING,_AND_HEAT_PRODUCTION_BY_UNCOUPLING_PROTEINS.	0.0854993	0.36404	0	1.92088e-05	45
OXIDATIVE_PHOSPHORYLATION	0.0852442	0.363052	0.0586541	4.58127e-05	57
PEPTIDE_HORMONE_METABOLISM	0.0842951	0.359378	0.0436155	0.000155003	32
CANCER_MODULE_123	0.0835585	0.356527	0.0571274	0.00988338	90
RESPIRATORY_ELECTRON_TRANSPORT	0.083228	0.355248	0	0	34
STARCH_AND_SUCROSE_METABOLISM	0.0831742	0.35504	0	2.32691e-06	21
EUKARYOTIC_TRANSLATION_INITIATION	0.0829931	0.354339	0.045615	0.0626233	65
CAP-DEPENDENT_TRANSLATION_INITIATION	0.0829931	0.354339	0.045615	0.0626233	65
ECM_PROTEOGLYCANS	0.0827909	0.353556	0.0798843	0.000185698	25
POSTSYNAPTIC_NICOTINIC_ACETYLCHOLINE_RECEPTORS	0.0827601	0.353436	0	0.000313054	14
ACTIVATION_OF_NICOTINIC_ACETYLCHOLINE_RECEPTORS	0.0827601	0.353436	0	0.000313054	14
ACETYLCHOLINE_BINDING_AND_DOWNSTREAM_EVENTS	0.0827601	0.353436	0	0.000313054	14
METABOLISM_OF_RNA	0.0816944	0.349311	0.0456914	0.0741244	65
INSULIN_SIGNALING_PATHWAY	0.0808215	0.345932	0.0769856	0.000200209	53
CANCER_MODULE_184	0.0808029	0.345861	0	0.000195832	23
PEROXISOME	0.080588	0.345029	0.0613707	0.0219613	50
CANCER_MODULE_511	0.0805533	0.344894	0	0.000335069	21
TRANSPORT_TO_THE_GOLGI_AND_SUBSEQUENT_MODIFICATION	0.0804823	0.34462	0	0.000215153	17
MEMBRANE_TRAFFICKING	0.0802639	0.343774	0.0403163	0.000271863	55
ADAPTIVE_IMMUNE_SYSTEM	0.0802179	0.343596	0.0370379	0.0346231	174
METABOLISM_OF_MRNA	0.0794521	0.340632	0.0462026	0.0746017	62
MAPK_SIGNALING_PATHWAY	0.0785683	0.33721	0.0376258	0.093873	111
RETINOL_METABOLISM	0.0776016	0.333469	0.0564013	2.24061e-05	40
p53_PATHWAY	0.0775424	0.33324	0	0.22259	14
CANCER_MODULE_159	0.0772081	0.331945	0	0.000111275	23
CANCER_MODULE_43	0.0771462	0.331706	0.00668735	1.30355e-05	56
CANCER_MODULE_94	0.0754755	0.325239	0.0380334	0.000190811	168
CANCER_MODULE_92	0.0753631	0.324804	0.0544432	0.000218378	61
CANCER_MODULE_267	0.0753182	0.32463	0	0.000284157	15
DNA_REPAIR	0.0751222	0.323871	0.09432	0.363845	35
CLASS_B-2_(SECRETIN_FAMILY_RECEPTORS)	0.0739094	0.319176	0.0316744	0.000212347	54
CANCER_MODULE_38	0.0736244	0.318073	0.0322088	0.00254635	154
CANCER_MODULE_26	0.0733866	0.317153	0.0417254	0.0748915	89
CANCER_MODULE_3	0.0733811	0.317132	0.0577722	0.00018323	54
CANCER_MODULE_64	0.0733214	0.3169	0.0297352	0.00717847	229
CANCER_MODULE_438	0.0727252	0.314592	0.126505	0.000256359	20
CANCER_MODULE_22	0.0722269	0.312664	0	6.67642e-05	21
CANCER_MODULE_93	0.0716588	0.310465	0.0922657	0.0102084	93
GAP_JUNCTION_ASSEMBLY	0.0715495	0.310042	0.0293282	0.000267736	14
GLYCOLYSIS_GLUCONEOGENESIS	0.0712996	0.309074	0.0614352	1.66089e-05	37
CANCER_MODULE_151	0.0712712	0.308964	0.0241643	0.000266617	112
CANCER_MODULE_114	0.0705323	0.306104	0.0232872	0.000287183	118
CONSTITUTIVE_SIGNALING_BY_NOTCH1_HD+PEST_DOMAIN_MUTANTS	0.0704591	0.305821	0.14004	0.000292216	18
CONSTITUTIVE_SIGNALING_BY_NOTCH1_PEST_DOMAIN_MUTANTS	0.0704591	0.305821	0.14004	0.000292216	18
T_CELL_RECEPTOR_SIGNALING_PATHWAY	0.0698409	0.303428	0.0804303	0.000203991	38
CANCER_MODULE_42	0.0690413	0.300332	0	0	14
CANCER_MODULE_410	0.0687919	0.299367	0.115678	0.00018623	18
SIGNALING_BY_PDGF	0.0684367	0.297992	0.0537321	0.0835158	55
CELL-CELL_COMMUNICATION	0.0683641	0.297711	0.0754755	0.000236573	49
DRUG_METABOLISM_OTHER_ENZYMES	0.0679714	0.296191	0	3.46792e-05	23
CANCER_MODULE_239	0.0676401	0.294909	0	0.000205499	30
RAS_PATHWAY	0.0675686	0.294632	0.0335099	0.000269537	103
CANCER_MODULE_16	0.067461	0.294215	0.0255907	0.000206319	195
CYTOKINE_CYTOKINE_RECEPTOR_INTERACTION	0.0661804	0.289258	0.0475826	0.0126664	128
FC_EPSILON_RI_SIGNALING_PATHWAY	0.0655369	0.286767	0.10639	0.000155324	31
CANCER_MODULE_36	0.065357	0.286071	0.119185	8.77496e-05	33
GLUCOSE_METABOLISM	0.0653538	0.286058	0.104329	4.7718e-05	35
CANCER_MODULE_195	0.0648352	0.284051	0.0298049	0.000265145	51
GALACTOSE_METABOLISM	0.0645143	0.282809	0	4.34528e-05	13
SIGNALING_BY_EGFR_IN_CANCER	0.0644068	0.282393	0.0541843	0.119243	56
REGULATION_OF_ACTIN_CYTOSKELETON	0.0642651	0.281844	0.0437097	0.0608182	73
METABOLISM_OF_AMINO_ACIDS_AND_DERIVATIVES	0.0641767	0.281502	0.0613497	0.000253858	97
CANCER_MODULE_243	0.063777	0.279955	0	0.000732483	28
DOWNSTREAM_SIGNAL_TRANSDUCTION	0.0636686	0.279535	0.0582774	0.102737	49
CANCER_MODULE_237	0.0633265	0.278211	0.046728	0.000336413	18
CANCER_MODULE_17	0.0632927	0.27808	0.0300342	0.000263374	81
IMMUNE_SYSTEM	0.062771	0.276061	0.0393156	0.0141036	178
CONSTITUTIVE_PI3K-AKT_SIGNALING_IN_CANCER	0.0627497	0.275978	0.0565402	0.125185	32
SIGNALING_BY_EGFR	0.0626727	0.27568	0.0530356	0.119243	57
CLASS_A-1_(RHODOPSIN-LIKE_RECEPTORS)	0.0623472	0.27442	0.0235318	0.000225367	208
CANCER_MODULE_49	0.0623374	0.274382	0.0335711	0.0268396	144
SIGNALING_EVENTS_MEDIATED_BY_HDAC_CLASS_I	0.062283	0.274172	0	0.000263158	23
SIGNALING_BY_ERBB2	0.0621953	0.273832	0.0559949	0.0871301	54
IRE1ALPHA_ACTIVATES_CHAPERONES	0.0621037	0.273478	0	0.000416148	24
DOWNSTREAM_SIGNALING_OF_ACTIVATED_FGFR	0.0621027	0.273474	0.0578127	0.102737	50
CANCER_MODULE_139	0.0619692	0.272957	0.0313221	0.000203201	34
AMINO_ACID_TRANSPORT_ACROSS_THE_PLASMA_MEMBRANE	0.061854	0.272511	0	0.000265674	20
CANCER_MODULE_72	0.0618145	0.272358	0.0457563	0.000200795	74
NCAM_SIGNALING_FOR_NEURITE_OUT-GROWTH	0.0617036	0.271929	0	0.000241553	31
NEUROACTIVE_LIGAND_RECEPTOR_INTERACTION	0.0612898	0.270327	0.0229703	0.000209921	222
NCAM1_INTERACTIONS	0.061134	0.269724	0	0.000247009	23
ROLE_OF_LAT2-NTAL-LAB_ON_CALCIUM_MOBILIZATION	0.0597624	0.264415	0.0549302	0.125185	34
PIP3_ACTIVATES_AKT_SIGNALING	0.0597624	0.264415	0.0549302	0.125185	34
PI-3K_CASCADE	0.0597624	0.264415	0.0549302	0.125185	34
PI3K_EVENTS_IN_ERBB4_SIGNALING	0.0597624	0.264415	0.0549302	0.125185	34
PI3K_EVENTS_IN_ERBB2_SIGNALING	0.0597624	0.264415	0.0549302	0.125185	34
PI3K-AKT_SIGNALING_IN_CANCER	0.0597624	0.264415	0.0549302	0.125185	34
GAB1_SIGNALOSOME	0.0594456	0.263189	0.0548001	0.125185	35
CANCER_MODULE_113	0.0594188	0.263085	0.0841647	0.095391	72
CANCER_MODULE_77	0.059366	0.26288	0	0	16
NEUROTRANSMITTER_RECEPTOR_BINDING_AND_DOWNSTREAM_TRANSMISSION_IN_THE_POSTSYNAPTIC_CELL	0.0593191	0.262699	0.0468993	0.000225757	82
GLUTAMATE_BINDING,_ACTIVATION_OF_AMPA_RECEPTORS_AND_SYNAPTIC_PLASTICITY	0.0593126	0.262674	0.0881293	0.000247578	16
TRAFFICKING_OF_AMPA_RECEPTORS	0.0593126	0.262674	0.0881293	0.000247578	16
COLLAGEN_DEGRADATION	0.0589956	0.261447	0.065412	0.000216435	18
GLYCINE_SERINE_AND_THREONINE_METABOLISM	0.0588646	0.26094	0.085836	0.000228727	27
VALINE_LEUCINE_AND_ISOLEUCINE_DEGRADATION	0.0587779	0.260604	0.00866777	0.000305126	32
DEGRADATION_OF_THE_EXTRACELLULAR_MATRIX	0.0587687	0.260568	0.0279654	0.000200145	37
PI3K-AKT_ACTIVATION	0.0585831	0.25985	0.0521296	0.111289	36
UNFOLDED_PROTEIN_RESPONSE_(UPR)	0.0585713	0.259804	0	0.000438848	29
CANCER_MODULE_157	0.0584982	0.259521	0.0276274	0.000259154	74
SIGNALING_BY_FGFR	0.0584457	0.259318	0.0552189	0.102737	53
SLC-MEDIATED_TRANSMEMBRANE_TRANSPORT	0.0583911	0.259107	0.0589049	0.000197653	133
SPHINGOLIPID_METABOLISM	0.0583695	0.259023	0.0297753	8.34574e-05	24
BRANCHED-CHAIN_AMINO_ACID_CATABOLISM	0.0583239	0.258846	0	0.000608872	15
CANCER_MODULE_60	0.0581289	0.258092	0.0255166	0.00202532	182
SIGNALING_BY_SCF-KIT	0.0578907	0.25717	0.0481582	0.118699	43
XBP1(S)_ACTIVATES_CHAPERONE_GENES	0.0576473	0.256227	0	0.000367733	22
SIGNALING_BY_FGFR_IN_DISEASE	0.0573303	0.255	0.0547903	0.102737	55
PROGESTERONE_MEDIATED_OOCYTE_MATURATION	0.0572192	0.25457	0.0928261	0.00044077	32
MPS_IV_-_MORQUIO_SYNDROME_B	0.0571453	0.254284	0	0.000237177	39
MPS_IV_-_MORQUIO_SYNDROME_A	0.0571453	0.254284	0	0.000237177	39
MPS_VI_-_MAROTEAUX-LAMY_SYNDROME	0.0571453	0.254284	0	0.000237177	39
MPS_I_-_HURLER_SYNDROME	0.0571453	0.254284	0	0.000237177	39
MPS_II_-_HUNTER_SYNDROME	0.0571453	0.254284	0	0.000237177	39
MPS_IIIC_-_SANFILIPPO_SYNDROME_C	0.0571453	0.254284	0	0.000237177	39
MPS_IIIA_-_SANFILIPPO_SYNDROME_A	0.0571453	0.254284	0	0.000237177	39
MPS_VII_-_SLY_SYNDROME	0.0571453	0.254284	0	0.000237177	39
MPS_IIIB_-_SANFILIPPO_SYNDROME_B	0.0571453	0.254284	0	0.000237177	39
MPS_IX_-_NATOWICZ_SYNDROME	0.0571453	0.254284	0	0.000237177	39
MUCOPOLYSACCHARIDOSES	0.0571453	0.254284	0	0.000237177	39
MPS_IIID_-_SANFILIPPO_SYNDROME_D	0.0571453	0.254284	0	0.000237177	39
GLYCOSAMINOGLYCAN_METABOLISM	0.0571453	0.254284	0	0.000237177	39
CANCER_MODULE_342	0.0570936	0.254084	0.0522358	0.000259524	66
mTOR_SIGNALING_PATHWAY	0.057053	0.253927	0.0320071	0.000219778	31
CANCER_MODULE_305	0.0568625	0.25319	0	0.000248487	13
CANCER_MODULE_121	0.0568428	0.253113	0.0686137	0.000227354	25
COBALAMIN_(CBL,_VITAMIN_B12)_TRANSPORT_AND_METABOLISM	0.0567154	0.25262	0.0577172	5.13559e-05	15
NITROGEN_METABOLISM	0.0565606	0.252021	0	0.000196305	16
DAP12_SIGNALING	0.0563783	0.251315	0.053298	0.100169	55
PROPANOATE_METABOLISM	0.055782	0.249007	0	0.000420603	24
TRANSLATION_INITIATION_COMPLEX_FORMATION	0.0556961	0.248675	0	0.000627486	30
RIBOSOMAL_SCANNING_AND_START_CODON_RECOGNITION	0.0556961	0.248675	0	0.000627486	30
NEUROTROPHIN_SIGNALING_PATHWAY	0.0554308	0.247648	0.0888408	0.000383815	36
CANCER_MODULE_286	0.0551788	0.246672	0	0	18
PHASE_II_CONJUGATION	0.0550413	0.24614	0.0477612	2.23671e-05	43
ACTIVATION_OF_THE_mRNA_UPON_BINDING_OF_THE_CAP-BINDING_COMPLEX_AND_EIFS,_AND_SUBSEQUENT_BINDING_TO_43S	0.0545756	0.244337	0	0.000627486	31
METABOLISM_OF_STEROID_HORMONES_AND_VITAMIN_D	0.0543775	0.24357	0	0.000275875	18
STEROID_HORMONES	0.0543775	0.24357	0	0.000275875	18
CANCER_MODULE_136	0.054103	0.242508	0.0229993	0.000254976	195
CANCER_MODULE_235	0.0540103	0.242149	0.0963602	0.000202342	35
ARGININE_AND_PROLINE_METABOLISM	0.0539949	0.242089	0.0813324	0.000130032	29
DEFECTIVE_HLCS_CAUSES_MULTIPLE_CARBOXYLASE_DEFICIENCY	0.0537334	0.241077	0.0213575	6.9539e-05	46
DEFECTS_IN_COBALAMIN_(B12)_METABOLISM	0.0537334	0.241077	0.0213575	6.9539e-05	46
DEFECTIVE_MUT_CAUSES_METHYLMALONIC_ACIDURIA_MUT_TYPE	0.0537334	0.241077	0.0213575	6.9539e-05	46
METABOLISM_OF_WATER-SOLUBLE_VITAMINS_AND_COFACTORS	0.0537334	0.241077	0.0213575	6.9539e-05	46
DEFECTIVE_CUBN_CAUSES_HEREDITARY_MEGALOBLASTIC_ANEMIA_1	0.0537334	0.241077	0.0213575	6.9539e-05	46
DEFECTIVE_AMN_CAUSES_HEREDITARY_MEGALOBLASTIC_ANEMIA_1	0.0537334	0.241077	0.0213575	6.9539e-05	46
DEFECTIVE_MMACHC_CAUSES_METHYLMALONIC_ACIDURIA_AND_HOMOCYSTINURIA_TYPE_CBLC	0.0537334	0.241077	0.0213575	6.9539e-05	46
DEFECTIVE_GIF_CAUSES_INTRINSIC_FACTOR_DEFICIENCY	0.0537334	0.241077	0.0213575	6.9539e-05	46
DEFECTIVE_TCN2_CAUSES_HEREDITARY_MEGALOBLASTIC_ANEMIA	0.0537334	0.241077	0.0213575	6.9539e-05	46
DEFECTIVE_MMADHC_CAUSES_METHYLMALONIC_ACIDURIA_AND_HOMOCYSTINURIA_TYPE_CBLD	0.0537334	0.241077	0.0213575	6.9539e-05	46
DEFECTS_IN_VITAMIN_AND_COFACTOR_METABOLISM	0.0537334	0.241077	0.0213575	6.9539e-05	46
DEFECTIVE_BTD_CAUSES_BIOTIDINASE_DEFICIENCY	0.0537334	0.241077	0.0213575	6.9539e-05	46
DEFECTIVE_LMBRD1_CAUSES_METHYLMALONIC_ACIDURIA_AND_HOMOCYSTINURIA_TYPE_CBLF	0.0537334	0.241077	0.0213575	6.9539e-05	46
DEFECTIVE_MMAA_CAUSES_METHYLMALONIC_ACIDURIA_TYPE_CBLA	0.0537334	0.241077	0.0213575	6.9539e-05	46
DEFECTIVE_MTRR_CAUSES_METHYLMALONIC_ACIDURIA_AND_HOMOCYSTINURIA_TYPE_CBLE	0.0537334	0.241077	0.0213575	6.9539e-05	46
DEFECTIVE_MMAB_CAUSES_METHYLMALONIC_ACIDURIA_TYPE_CBLB	0.0537334	0.241077	0.0213575	6.9539e-05	46
DEFECTIVE_CD320_CAUSES_METHYLMALONIC_ACIDURIA	0.0537334	0.241077	0.0213575	6.9539e-05	46
DEFECTIVE_MTR_CAUSES_METHYLMALONIC_ACIDURIA_AND_HOMOCYSTINURIA_TYPE_CBLG	0.0537334	0.241077	0.0213575	6.9539e-05	46
METABOLISM_OF_VITAMINS_AND_COFACTORS	0.0537334	0.241077	0.0213575	6.9539e-05	46
DEFECTS_IN_BIOTIN_(BTN)_METABOLISM	0.0537334	0.241077	0.0213575	6.9539e-05	46
PYRIMIDINE_METABOLISM	0.0535349	0.240309	0.0388696	0.000191465	27
CANCER_MODULE_180	0.0534015	0.239792	0.0202256	0.000202191	49
TRANSCRIPTION	0.0532975	0.23939	0	0.134078	27
RNA_POLYMERASE_III_TRANSCRIPTION_INITIATION	0.0532381	0.23916	0	0.000214803	11
INNATE_IMMUNE_SYSTEM	0.0528503	0.237659	0.0431933	0.0412273	91
GLYCOGEN_STORAGE_DISEASES	0.0527911	0.23743	0.0311372	0.000118284	98
METABOLISM_OF_CARBOHYDRATES	0.0527911	0.23743	0.0311372	0.000118284	98
MYOCLONIC_EPILEPSY_OF_LAFORA	0.0527911	0.23743	0.0311372	0.000118284	98
CARDIAC_MUSCLE_CONTRACTION	0.0527723	0.237357	0.0527528	0.000193091	44
CANCER_MODULE_45	0.052709	0.237112	0.0286677	0.00219689	203
CANCER_MODULE_433	0.0525987	0.236685	0.0828572	0.000127171	26
EPITHELIAL_CELL_SIGNALING_IN_HELICOBACTER_PYLORI_INFECTION	0.052386	0.235862	0.0948902	0.000279723	18
RIG_I_LIKE_RECEPTOR_SIGNALING_PATHWAY	0.0522922	0.235498	0.0895007	0.000198801	31
DOWNSTREAM_SIGNALING_EVENTS_OF_B_CELL_RECEPTOR_(BCR)	0.0522198	0.235218	0.0492387	0.108294	41
BIOLOGICAL_OXIDATIONS	0.0520465	0.234547	0.0234191	9.23242e-05	89
METABOLISM_OF_XENOBIOTICS_BY_CYTOCHROME_P450	0.0520132	0.234418	0	7.93677e-05	40
STIMULI-SENSING_CHANNELS	0.0519783	0.234283	0.0392701	0.000166827	60
CANCER_MODULE_69	0.0516925	0.233177	0.0218113	0.0266805	209
PEROXISOMAL_LIPID_METABOLISM	0.0514223	0.232131	0.0241057	0	14
CANCER_MODULE_248	0.051311	0.2317	0.0520464	0.000279092	60
GLYCOSPHINGOLIPID_METABOLISM	0.0511227	0.230972	0	5.30944e-05	18
L1CAM_INTERACTIONS	0.0510016	0.230502	0.04662	0.000256305	45
CANCER_MODULE_426	0.0509045	0.230127	0.0270265	0.000291791	41
CANCER_MODULE_214	0.0507825	0.229654	0	0.000305279	22
BETA-CATENIN_INDEPENDENT_WNT_SIGNALING	0.0506566	0.229167	0.073063	0.000289968	37
DILATED_CARDIOMYOPATHY	0.0503105	0.227828	0.0477118	0.000206787	40
CANCER_MODULE_373	0.0502918	0.227755	0	0.000433254	17
RNA_POLYMERASE_I,_RNA_POLYMERASE_III,_AND_MITOCHONDRIAL_TRANSCRIPTION	0.0499118	0.226284	0	0.333479	15
GPCR_DOWNSTREAM_SIGNALING	0.0497818	0.225781	0.0157138	0.000221595	379
CANCER_MODULE_29	0.0492035	0.223542	0	0.00151268	16
UBIQUITIN_MEDIATED_PROTEOLYSIS	0.0491937	0.223504	0	0.000424485	31
VALIDATED_NUCLEAR_ESTROGEN_RECEPTOR_ALPHA_NETWORK	0.0491163	0.223205	0.0738115	0.000220503	26
RNA_POLYMERASE_III_ABORTIVE_AND_RETRACTIVE_INITIATION	0.0491013	0.223147	0	0.000253208	14
XENOBIOTICS	0.0488585	0.222207	0	8.6065e-05	15
PHASE_1_-_FUNCTIONALIZATION_OF_COMPOUNDS	0.0486427	0.221372	0	0.000118475	48
INTERACTION_BETWEEN_L1_AND_ANKYRINS	0.0486398	0.22136	0	0.000302164	21
STEROID_HORMONE_BIOSYNTHESIS	0.048008	0.218915	0	0.000127169	28
MHC_CLASS_II_ANTIGEN_PRESENTATION	0.0476942	0.2177	0.0613216	0.000353183	26
CANCER_MODULE_279	0.0476354	0.217472	0.0397417	0.000201804	54
ASPARAGINE_N-LINKED_GLYCOSYLATION	0.0473306	0.216293	0	0.000143014	58
CANCER_MODULE_356	0.0471963	0.215773	0.00541972	0.000261595	52
RNA_POLYMERASE_III_TRANSCRIPTION	0.0471027	0.21541	0	0.000200776	13
FORMATION_OF_THE_TERNARY_COMPLEX,_AND_SUBSEQUENTLY,_THE_43S_COMPLEX	0.046567	0.213336	0	0.000753336	29
SIGNALING_BY_THE_B_CELL_RECEPTOR_(BCR)	0.046282	0.212234	0.0438718	0.0954118	48
CANCER_MODULE_174	0.04622	0.211994	0.0526747	0.000535369	26
TRANSMISSION_ACROSS_CHEMICAL_SYNAPSES	0.0459136	0.210807	0.0302216	0.000222085	116
CANCER_MODULE_202	0.0457971	0.210356	0	0.00012223	13
DAP12_INTERACTIONS	0.0457399	0.210135	0.043898	0.104735	67
CANCER_MODULE_497	0.0456116	0.209639	0	0.000216499	17
CANCER_MODULE_334	0.0454949	0.209187	0.0331772	0.000217384	63
FERTILIZATION	0.0454624	0.209061	0	0.00021406	18
REPRODUCTION	0.0454624	0.209061	0	0.00021406	18
CANCER_MODULE_122	0.0449215	0.206967	0	0.000221553	23
CANCER_MODULE_51	0.0448648	0.206748	0	0.000142652	16
CANCER_MODULE_247	0.0446511	0.20592	0	5.03363e-05	24
GLUTATHIONE_CONJUGATION	0.0446361	0.205862	0	3.71275e-05	19
ENDOCYTOSIS	0.044468	0.205212	0.0106346	0.0601313	56
ACTIVATION_OF_KAINATE_RECEPTORS_UPON_GLUTAMATE_BINDING	0.0444212	0.20503	0.0829766	0.000145641	18
PTM-_GAMMA_CARBOXYLATION,_HYPUSINE_FORMATION_AND_ARYLSULFATASE_ACTIVATION	0.0443005	0.204563	0	0.000143977	20
CANCER_MODULE_19	0.0442646	0.204424	0.0218631	0.000328104	109
CANCER_MODULE_285	0.0439138	0.203066	0	0.00018459	20
VEGF_SIGNALING_PATHWAY	0.0438115	0.20267	0.0585516	0.000158654	26
CANCER_MODULE_234	0.0436345	0.201985	0.0248237	0.410419	20
CANCER_MODULE_7	0.0435365	0.201606	0.0330701	0.000264061	137
ARRHYTHMOGENIC_RIGHT_VENTRICULAR_CARDIOMYOPATHY_ARVC	0.0433692	0.200958	0.041523	0.000213979	28
ION_TRANSPORT_BY_P-TYPE_ATPASES	0.0429529	0.199347	0	0.000164848	21
CANCER_MODULE_567	0.0426269	0.198085	0	0.161784	37
FC_EPSILON_RECEPTOR_(FCERI)_SIGNALING	0.0422449	0.196606	0.0426511	0.100186	51
G_ALPHA_(S)_SIGNALLING_EVENTS	0.0420939	0.196022	0.025618	0.000188483	85
ABC_TRANSPORTERS	0.0420077	0.195688	0	4.79657e-05	23
CANCER_MODULE_138	0.0417305	0.194615	0.0463119	0.000147482	35
HIV_INFECTION	0.0417172	0.194564	0	0.190744	20
CANCER_MODULE_147	0.0416747	0.194399	0.00671185	0.000230533	39
PEPTIDE_LIGAND-BINDING_RECEPTORS	0.0415806	0.194035	0.0178683	0.000216428	120
CLASS_I_MHC_MEDIATED_ANTIGEN_PROCESSING_and_PRESENTATION	0.0414886	0.193679	0	0.000222505	58
POST_NMDA_RECEPTOR_ACTIVATION_EVENTS	0.0414486	0.193524	0.0506995	0.000174318	18
INFLUENZA_LIFE_CYCLE	0.0414025	0.193345	0.061343	0.167425	27
PLATELET_HOMEOSTASIS	0.0413528	0.193153	0.0539373	0.000246294	38
LEUKOCYTE_TRANSENDOTHELIAL_MIGRATION	0.0412802	0.192872	0.0417377	0.00019077	36
CANCER_MODULE_257	0.0412547	0.192773	0	0.000220359	59
MATURITY_ONSET_DIABETES_OF_THE_YOUNG	0.0412328	0.192688	0.0371004	0.44448	19
CANCER_MODULE_176	0.0411621	0.192415	0.0271885	0.000266069	106
CANCER_MODULE_199	0.0410196	0.191863	0.0740151	0.444537	18
DRUG_METABOLISM_CYTOCHROME_P450	0.0409776	0.191701	0	0.000242062	43
CANCER_MODULE_379	0.0409764	0.191696	0.0175502	0.000249963	151
CANCER_MODULE_325	0.0409709	0.191675	0	0.000103219	19
CANCER_MODULE_104	0.0408837	0.191337	0.0144713	0.000238458	247
CANCER_MODULE_154	0.0404327	0.189591	0	0.000261173	19
HYPERTROPHIC_CARDIOMYOPATHY_HCM	0.040401	0.189469	0.0332147	0.000228519	36
LONG_TERM_DEPRESSION	0.0403606	0.189312	0.040721	0.000161143	32
VOLTAGE_GATED_POTASSIUM_CHANNELS	0.0403173	0.189145	0	0.000134986	36
CANCER_MODULE_107	0.0399625	0.187771	0	0.000131278	26
CANCER_MODULE_5	0.0399495	0.187721	0.0468929	0.000329013	74
p75_NTR_RECEPTOR-MEDIATED_SIGNALLING	0.0396926	0.186727	0.0922182	0.000185658	27
ANTIGEN_PROCESSING-_UBIQUITINATION_and_PROTEASOME_DEGRADATION	0.039595	0.186349	0	0.000164059	50
CANCER_MODULE_242	0.0394708	0.185868	0.0167978	0.000248149	159
TRP_CHANNELS	0.0393993	0.185591	0.0477485	0.000228108	18
CELL_ADHESION_MOLECULES_CAMS	0.0392799	0.185129	0	0.000291985	45
CANCER_MODULE_206	0.0388483	0.183458	0	0.000247578	49
GLYCEROLIPID_METABOLISM	0.0387365	0.183026	0	0	19
CANCER_MODULE_166	0.0387185	0.182956	0	0.00021364	18
OOCYTE_MEIOSIS	0.0386897	0.182844	0.0671874	0.000118195	42
CANCER_MODULE_112	0.0383978	0.181714	0.0240604	0.00025904	121
NEURONAL_SYSTEM	0.0383876	0.181675	0.0208206	0.00019394	176
CANCER_MODULE_459	0.0382265	0.181051	0.00521424	0.000266385	170
CANCER_MODULE_378	0.038163	0.180806	0.005174	0.000264563	171
AMINO_ACID_AND_OLIGOPEPTIDE_SLC_TRANSPORTERS	0.038101	0.180565	0	0.000206944	33
STRIATED_MUSCLE_CONTRACTION	0.0379698	0.180058	0	0.000135681	22
VIBRIO_CHOLERAE_INFECTION	0.0378648	0.179651	0.0584284	0.000341649	18
CANCER_MODULE_179	0.037673	0.178909	0.00471474	0.000261462	185
ION_CHANNEL_TRANSPORT	0.0372829	0.177399	0.0229588	0.000154095	97
G_ALPHA_(Q)_SIGNALLING_EVENTS	0.0372683	0.177342	0.0176496	0.000264324	106
CANCER_MODULE_455	0.0372176	0.177146	0	0.000198118	17
MUSCLE_CONTRACTION	0.0372085	0.177111	0	0.000140037	23
TYROSINE_METABOLISM	0.0370304	0.176421	0	0.000313465	28
FGF_SIGNALING_PATHWAY	0.0368816	0.175845	0	0.296437	19
CANCER_MODULE_317	0.0368158	0.175591	0.00509931	0.000263421	175
HEPARAN_SULFATE-HEPARIN_(HS-GAG)_METABOLISM	0.0367394	0.175295	0	0.000246324	20
CANCER_MODULE_404	0.0366765	0.175052	0	8.76811e-05	21
CANCER_MODULE_6	0.0363651	0.173846	0	0.0480204	113
GASTRIN-CREB_SIGNALLING_PATHWAY_VIA_PKC_AND_MAPK	0.0362436	0.173376	0.0175439	0.000264324	109
CANCER_MODULE_357	0.0361307	0.172939	0	0.000261173	20
CANCER_MODULE_297	0.0361307	0.172939	0	0.000261173	20
CANCER_MODULE_255	0.0360564	0.172651	0.00500994	0.000263326	177
CANCER_MODULE_37	0.036029	0.172545	0	0.0227785	189
CANCER_MODULE_213	0.0358786	0.171963	0.0299463	0.000566055	40
PYRUVATE_METABOLISM	0.0357927	0.17163	0.0648901	0.000472928	32
CANCER_MODULE_532	0.0355757	0.17079	0	0.000276849	159
CANCER_MODULE_289	0.0355126	0.170546	0	0.000189507	65
CANCER_MODULE_256	0.0353667	0.169981	0	0.000212053	23
CANCER_MODULE_44	0.0345193	0.166701	0.0123715	0.000469775	78
TRNA_AMINOACYLATION	0.0341554	0.165293	0	9.35003e-05	19
INOSITOL_PHOSPHATE_METABOLISM	0.0340067	0.164717	0	0.000401809	27
CANCER_MODULE_12	0.0335886	0.163098	0.0216374	0.0392097	102
BIOSYNTHESIS_OF_THE_N-GLYCAN_PRECURSOR_(DOLICHOL_LIPID-LINKED_OLIGOSACCHARIDE,_LLO)_AND_TRANSFER_TO_A_NASCENT_PROTEIN	0.0333569	0.162202	0	0.000106731	36
CANCER_MODULE_181	0.0331608	0.161442	0.0125511	0.000225321	223
ACTIVATION_OF_NMDA_RECEPTOR_UPON_GLUTAMATE_BINDING_AND_POSTSYNAPTIC_EVENTS	0.0329042	0.160449	0.0436499	0.000173337	21
TRANSPORT_OF_GLUCOSE_AND_OTHER_SUGARS,_BILE_SALTS_AND_ORGANIC_ACIDS,_METAL_IONS_AND_AMINE_COMPOUNDS	0.0325763	0.15918	0.020423	0.000174836	58
CANCER_MODULE_568	0.0325089	0.158919	0	0.0004239	18
OLFACTORY_TRANSDUCTION	0.0323915	0.158465	0.0223938	0.000155806	102
CANCER_MODULE_169	0.0321193	0.157411	0.0318699	0.000184927	30
CANCER_MODULE_63	0.0320811	0.157263	0.0258107	0.0676827	107
CANCER_MODULE_544	0.0320292	0.157062	0.0383722	0.000202522	38
CANCER_MODULE_481	0.0320292	0.157062	0.0383722	0.000202522	38
SIGNALING_BY_FGFR_MUTANTS	0.031768	0.156051	0	0.333499	17
CANCER_MODULE_205	0.0315074	0.155043	0.00872922	0.000237546	138
CANCER_MODULE_389	0.031301	0.154243	0.0138281	0.0901155	96
POST-TRANSLATIONAL_PROTEIN_MODIFICATION	0.0312996	0.154238	0	0.000212162	123
CANCER_MODULE_274	0.0312884	0.154195	0.0130248	0.000221497	62
CANCER_MODULE_244	0.0312809	0.154166	0.0210082	0.000277817	50
O-LINKED_GLYCOSYLATION_OF_MUCINS	0.0311995	0.153851	0	0.000197585	28
TGF_BETA_SIGNALING_PATHWAY	0.0311993	0.15385	0.0596283	4.09157e-05	28
CANCER_MODULE_375	0.0310033	0.153091	0	0.000170234	43
CANCER_MODULE_456	0.0307098	0.151955	0.0249384	0.000256995	33
TRANSPORT_OF_INORGANIC_CATIONS-ANIONS_AND_AMINO_ACIDS-OLIGOPEPTIDES	0.0303305	0.150487	0	0.000235168	58
CYTOCHROME_P450_-_ARRANGED_BY_SUBSTRATE_TYPE	0.0294361	0.147024	0	0.000192283	36
CANCER_MODULE_261	0.0293609	0.146733	0	0.000466458	24
GLUTATHIONE_METABOLISM	0.0292599	0.146342	0	3.9285e-05	25
SIGNALING_BY_INSULIN_RECEPTOR	0.0292188	0.146184	0	0.250208	45
SIGNALING_BY_RHO_GTPASES	0.0291496	0.145915	0.029411	0.000266567	35
RHO_GTPASE_CYCLE	0.0291496	0.145915	0.029411	0.000266567	35
INACTIVATION,_RECOVERY_AND_REGULATION_OF_THE_PHOTOTRANSDUCTION_CASCADE	0.028915	0.145008	0	0.000115387	20
THE_PHOTOTRANSDUCTION_CASCADE	0.028915	0.145008	0	0.000115387	20
CANCER_MODULE_491	0.0288343	0.144695	0	0.0004239	19
CELL-CELL_JUNCTION_ORGANIZATION	0.0287127	0.144224	0	0.00023714	28
CANCER_MODULE_67	0.0285326	0.143527	0.0085758	0.0002011	123
SHC-MEDIATED_CASCADE	0.0282688	0.142506	0	0.333499	17
FGFR_LIGAND_BINDING_AND_ACTIVATION	0.0282688	0.142506	0	0.333499	17
CANCER_MODULE_427	0.0280333	0.141594	0	0.000165251	48
SYNTHESIS_OF_SUBSTRATES_IN_N-GLYCAN_BIOSYTHESIS	0.0279956	0.141449	0	0.000118021	28
VISUAL_SIGNAL_TRANSDUCTION-_CONES	0.0279081	0.14111	0.0470817	0.000162762	23
PI3K_CASCADE	0.0278644	0.140941	0	0.320171	34
CANCER_MODULE_287	0.0276718	0.140195	0.0384386	0.000277572	31
RESOLUTION_OF_SISTER_CHROMATID_COHESION	0.0276668	0.140176	0.0273923	0.000147904	28
SIGNALING_BY_INTERLEUKINS	0.0273669	0.139015	0.054587	0.000273614	27
CELL_JUNCTION_ORGANIZATION	0.0270364	0.137735	0	0.00023714	30
CANCER_MODULE_59	0.0268329	0.136948	0	0.000274955	20
PHOSPHATIDYLINOSITOL_SIGNALING_SYSTEM	0.0264833	0.135594	0	0.000222567	25
IRS-RELATED_EVENTS_TRIGGERED_BY_IGF1R	0.0264111	0.135315	0	0.296464	37
IRS-MEDIATED_SIGNALLING	0.0262386	0.134648	0	0.320171	36
SIGNALING_BY_TYPE_1_INSULIN-LIKE_GROWTH_FACTOR_1_RECEPTOR_(IGF1R)	0.0261861	0.134444	0	0.276034	38
IGF1R_SIGNALING_CASCADE	0.0261861	0.134444	0	0.276034	38
CANCER_MODULE_480	0.0260425	0.133888	0	0.000170081	38
SEPARATION_OF_SISTER_CHROMATIDS	0.0258675	0.133211	0.0220525	0.000103848	35
COMPLEMENT_AND_COAGULATION_CASCADES	0.0257692	0.13283	0	0.000162166	28
BUTANOATE_METABOLISM	0.0251936	0.130602	0	6.0358e-05	23
CANCER_MODULE_165	0.0251609	0.130476	0.036642	4.69884e-05	27
G_ALPHA_(I)_SIGNALLING_EVENTS	0.025138	0.130387	0.0125751	0.000264354	134
ACTIVATION_OF_MATRIX_METALLOPROTEINASES	0.0249852	0.129796	0	0.00035273	17
CANCER_MODULE_331	0.0245364	0.128058	0	0.000425649	30
IRS-RELATED_EVENTS	0.0243214	0.127226	0	0.320171	37
CANCER_MODULE_316	0.0241705	0.126642	0	0.00020052	54
CANCER_MODULE_109	0.02404	0.126137	0	9.72947e-05	24
PURINE_METABOLISM	0.0240362	0.126122	0.0158401	0.000162395	63
METABOLISM_OF_NUCLEOTIDES	0.0240068	0.126008	0	0.000120648	23
MITOTIC_METAPHASE_AND_ANAPHASE	0.0240039	0.125997	0.0214451	0.000103848	36
MITOTIC_ANAPHASE	0.0240039	0.125997	0.0214451	0.000103848	36
O-LINKED_GLYCOSYLATION	0.0238209	0.125289	0	0.00019622	42
CANCER_MODULE_576	0.0237639	0.125068	0	0.000207487	38
FORMATION_OF_FIBRIN_CLOT_(CLOTTING_CASCADE)	0.0237455	0.124997	0	0.000231684	17
CANCER_MODULE_503	0.0236262	0.124535	0	0.00020761	39
CANCER_MODULE_192	0.0236044	0.124451	0	0.000181933	43
TRYPTOPHAN_METABOLISM	0.0235715	0.124323	0	0.000145071	24
CANCER_MODULE_418	0.0235275	0.124153	0	0.000198118	21
INSULIN_RECEPTOR_SIGNALLING_CASCADE	0.0234894	0.124005	0	0.285888	39
FACTORS_INVOLVED_IN_MEGAKARYOCYTE_DEVELOPMENT_AND_PLATELET_PRODUCTION	0.0234357	0.123797	0.0319065	0.00012941	52
CANCER_MODULE_20	0.0234274	0.123766	0.0310929	0.000175548	52
CANCER_MODULE_84	0.0234223	0.123746	0	0.000317329	140
MITOTIC_PROMETAPHASE	0.023309	0.123307	0.0262306	0.000147904	31
NEGATIVE_REGULATION_OF_FGFR_SIGNALING	0.0232923	0.123242	0	0.333499	21
ARACHIDONIC_ACID_METABOLISM	0.0228766	0.121634	0	0.000117248	37
CLASS_C-3_(METABOTROPIC_GLUTAMATE-PHEROMONE_RECEPTORS)	0.0224893	0.120134	0.0597347	0.000427963	29
FRS2-MEDIATED_CASCADE	0.0221787	0.118932	0	0.333499	20
TRAF6_MEDIATED_INDUCTION_OF_NFKB_AND_MAP_KINASES_UPON_TLR7-8_OR_9_ACTIVATION	0.0218376	0.117612	0	0.000337232	23
MYD88_DEPENDENT_CASCADE_INITIATED_ON_ENDOSOME	0.0218376	0.117612	0	0.000337232	23
TOLL_LIKE_RECEPTOR_9_(TLR9)_CASCADE	0.0218376	0.117612	0	0.000337232	23
TOLL_LIKE_RECEPTOR_7-8_(TLR7-8)_CASCADE	0.0218376	0.117612	0	0.000337232	23
CANCER_MODULE_324	0.0216838	0.117016	0	0.000350246	35
PHOSPHOLIPID_METABOLISM	0.0213604	0.115764	0	0.000262829	53
OLFACTORY_SIGNALING_PATHWAY	0.0213371	0.115674	0	0.000151713	78
CANCER_MODULE_238	0.0212573	0.115365	0	0.000355584	66
POTASSIUM_CHANNELS	0.0212004	0.115145	0	0.000168888	74
GLUCAGON-TYPE_LIGAND_RECEPTORS	0.020856	0.113812	0	0.000130998	20
AMINE_COMPOUND_SLC_TRANSPORTERS	0.0208378	0.113741	0	0.000230754	22
CANCER_MODULE_387	0.0208187	0.113667	0	0.000136389	24
GLYCEROPHOSPHOLIPID_BIOSYNTHESIS	0.0204882	0.112388	0	0.000106261	41
CANCER_MODULE_436	0.0195237	0.108655	0.0333212	0.000530454	42
TOLL_LIKE_RECEPTOR_SIGNALING_PATHWAY	0.0192278	0.107509	0.055512	0.000247937	40
ERBB1_DOWNSTREAM_SIGNALING	0.0190778	0.106929	0	0.000357823	27
GLYCEROPHOSPHOLIPID_METABOLISM	0.0189985	0.106622	0	9.0959e-05	35
CANCER_MODULE_329	0.0188161	0.105916	0	0.000138825	26
REGULATION_OF_INSULIN_SECRETION	0.0187248	0.105562	0.0255919	0.000253869	36
PHOSPHOLIPASE_C-MEDIATED_CASCADE	0.0182956	0.103901	0.0289259	0.242596	30
TIGHT_JUNCTION	0.0181762	0.103439	0	0.000191168	49
CANCER_MODULE_301	0.0174084	0.100467	0	0.000384518	64
TOLL-LIKE_RECEPTORS_CASCADES	0.0168482	0.098298	0	0.000358816	30
VISUAL_SIGNAL_TRANSDUCTION-_RODS	0.016726	0.0978249	0	0.000148893	22
CANCER_MODULE_345	0.0165478	0.0971351	0.0381202	0.000319748	37
CANCER_MODULE_146	0.01593	0.0947439	0	0.000203777	68
CANCER_MODULE_361	0.0156843	0.0937926	0	0.00032243	59
LONG_TERM_POTENTIATION	0.0151966	0.0919049	0.0292326	0.000181896	31
INTEGRATION_OF_ENERGY_METABOLISM	0.0150712	0.0914195	0.0187313	0.000182758	49
CANCER_MODULE_201	0.0146721	0.0898747	0	0.000187737	26
CYTOKINE_SIGNALING_IN_IMMUNE_SYSTEM	0.014338	0.0885814	0.022445	0.000231147	60
NATURAL_KILLER_CELL_MEDIATED_CYTOTOXICITY	0.0140639	0.0875204	0.0267229	0.000190619	58
NEUROTRANSMITTER_RELEASE_CYCLE	0.013988	0.0872266	0	0.000161246	27
CALCIUM_SIGNALING_PATHWAY	0.0138084	0.0865313	0.00738784	0.000218423	105
CANCER_MODULE_1	0.0127938	0.082604	0	0.000214194	64
CANCER_MODULE_2	0.0125731	0.0817497	0	0.000411318	85
CANCER_MODULE_182	0.0123524	0.0808951	0	0.000357443	27
CANCER_MODULE_145	0.0115358	0.0777343	0	0.000452565	47
AQUAPORIN-MEDIATED_TRANSPORT	0.0110028	0.0756712	0.0249182	9.64517e-05	29
GABA_RECEPTOR_ACTIVATION	0.00945685	0.0696868	0	0.000214186	33
CHEMOKINE_SIGNALING_PATHWAY	0.00926724	0.0689528	0.0176507	0.000138016	61
G_ALPHA_(12-13)_SIGNALLING_EVENTS	0.00901989	0.0679954	0	0.000180161	26
CANCER_MODULE_188	0.00491345	0.0520998	0	0.000433851	56
VASCULAR_SMOOTH_MUSCLE_CONTRACTION	0.00460238	0.0508956	0.0178458	8.76921e-05	52
AMINE_LIGAND-BINDING_RECEPTORS	3.58515e-18	0.0330803	0	9.54555e-05	34

## Sheet: Table S4-Common
Pathway Name	RANK		Dy Score		DR Score		DP Score			Common altered pathways predicted by APA across GSE28735 and GSE15471 prostate cancer datasetS
	GSE15471	GSE28735	GSE15471	GSE28735	GSE15471	GSE28735	GSE15471	GSE28735
PPAR_SIGNALING_PATHWAY	0.623039	1	2.4448	23.4019	0.274993	0.917344	9.81828e-05	0.000248761
ADIPOCYTOKINE_SIGNALING_PATHWAY	0.147758	0.465201	0.605038	10.9463	0.120355	0.625553	0.102816	0.0419503
REGULATION_OF_NUCLEAR_BETA_CATENIN_SIGNALING_AND_TARGET_GENE_TRANSCRIPTION	0.294428	0.401011	1.17278	9.45125	0.203756	0.61258	0.00032977	0.0607001
REGULATION_OF_LIPID_METABOLISM_BY_PEROXISOME_PROLIFERATOR-ACTIVATED_RECEPTOR_ALPHA_(PPARALPHA)	0.454116	0.391432	1.79092	9.22815	0.31956	0.630831	4.73565e-05	0.128499
VALIDATED_TARGETS_OF_C-MYC_TRANSCRIPTIONAL_ACTIVATION	0.367346	0.359387	1.45504	8.48181	0.307111	0.594639	0.00020404	0.266967
PPARA_ACTIVATES_GENE_EXPRESSION	0.463072	0.273322	1.82559	6.47734	0.324613	0.754526	4.73565e-05	0.00044381
METABOLISM_OF_LIPIDS_AND_LIPOPROTEINS	0.376969	0.273091	1.49229	6.47196	0.110631	0.187066	0.000120158	0.0206255
CANCER_MODULE_252	0.545986	0.271398	2.14654	6.43253	0.281802	0.519338	0.000259683	0.0229059
FATTY_ACID,_TRIACYLGLYCEROL,_AND_KETONE_BODY_METABOLISM	0.322927	0.263445	1.2831	6.2473	0.178614	0.346066	5.06803e-05	0.0337536
REGULATION_OF_RETINOBLASTOMA_PROTEIN	0.647742	0.249934	2.54043	5.93264	0.334609	0.44374	0.000381304	0.166812
METABOLISM	0.279054	0.234129	1.11327	5.56451	0.055853	0.0930097	0.00683243	0.0104701
INSULIN_SIGNALING_PATHWAY	0.0808215	0.226417	0.345932	5.38492	0.0769856	0.269346	0.000200209	0.0714014
WNT_SIGNALING_PATHWAY	0.0926934	0.217354	0.391887	5.17382	0.0544574	0.328146	0.000317899	0.089323
REGULATION_OF_NUCLEAR_SMAD2-3_SIGNALING	0.265818	0.214759	1.06204	5.1134	0.226538	0.322996	0.000221964	0.114654
E2F_TRANSCRIPTION_FACTOR_NETWORK	1	0.21081	3.90398	5.02143	0.459753	0.530492	0.0835344	0.125444
CANCER_MODULE_198	0.409803	0.194292	1.61939	4.63671	0.208689	0.371247	0.000285419	0.0115746
GLUCOCORTICOID_RECEPTOR_REGULATORY_NETWORK	0.500678	0.174666	1.97116	4.17961	0.272888	0.289874	0.000245508	0.000592146
VALIDATED_NUCLEAR_ESTROGEN_RECEPTOR_ALPHA_NETWORK	0.0491163	0.174444	0.223205	4.17444	0.0738115	0.388617	0.000220503	0.108383
CELL_CYCLE	0.604602	0.171033	2.37344	4.09501	0.16133	0.244691	0.00400566	0.125653
DISEASE	0.47499	0.162684	1.87172	3.90054	0.0782293	0.0817183	0.0288192	0.0485271
CONSTITUTIVE_SIGNALING_BY_NOTCH1_PEST_DOMAIN_MUTANTS	0.0704591	0.160872	0.305821	3.85836	0.14004	0.402391	0.000292216	0.000445284
CONSTITUTIVE_SIGNALING_BY_NOTCH1_HD+PEST_DOMAIN_MUTANTS	0.0704591	0.160872	0.305821	3.85836	0.14004	0.402391	0.000292216	0.000445284
TGF_BETA_SIGNALING_PATHWAY	0.0311993	0.151368	0.15385	3.637	0.0596283	0.323721	4.09157e-05	0.111495
PATHWAYS_IN_CANCER	0.266725	0.151274	1.06555	3.63481	0.101853	0.164255	0.0869048	0.178425
SIGNALING_BY_NOTCH	0.460634	0.147606	1.81615	3.54938	0.26337	0.305814	0.000326763	0.0592961
LIPID_DIGESTION,_MOBILIZATION,_AND_TRANSPORT	0.460908	0.145697	1.81721	3.50493	0.294607	0.24172	1.53327e-05	0.000456734
CANCER_MODULE_98	0.47247	0.143032	1.86197	3.44286	0.190757	0.250705	0.000270554	0.0088356
FOCAL_ADHESION	0.149422	0.134478	0.611478	3.24362	0.0903827	0.232488	0.000182528	0.16986
JAK_STAT_SIGNALING_PATHWAY	0.0859838	0.130035	0.365915	3.14015	0.0734163	0.245896	0.0239117	0.0978658
SIGNAL_TRANSDUCTION	0.690685	0.128193	2.70666	3.09724	0.0695166	0.0587385	0.0129922	0.015501
SIGNALING_BY_NOTCH1	0.107845	0.127487	0.450539	3.0808	0.1577	0.317634	0.000279412	0.0439883
FBXW7_MUTANTS_AND_NOTCH1_IN_CANCER	0.107845	0.127487	0.450539	3.0808	0.1577	0.317634	0.000279412	0.0439883
NOTCH_SIGNALING_PATHWAY	0.11341	0.126238	0.47208	3.05172	0.104212	0.31199	0.00026775	0.103688
CANCER_MODULE_117	0.310572	0.123776	1.23528	2.99437	0.0551051	0.0921173	0.000195859	0.000355163
NEUROTROPHIN_SIGNALING_PATHWAY	0.0554308	0.121962	0.247648	2.95213	0.0888408	0.269916	0.000383815	0.1293
INTEGRINS_IN_ANGIOGENESIS	0.16872	0.120566	0.686178	2.91961	0.208432	0.378354	0.000139417	0.154399
LKB1_SIGNALING_EVENTS	0.2167	0.115308	0.871906	2.79715	0.214883	0.439857	0.000197712	0.333298
FOXA2_AND_FOXA3_TRANSCRIPTION_FACTOR_NETWORKS	0.444244	0.106745	1.75271	2.59772	0.317994	0.183989	0.296365	0.0981482
ERBB_SIGNALING_PATHWAY	0.0943808	0.104592	0.398419	2.54758	0.0790368	0.284013	0.000210658	0.143193
CANCER_MODULE_88	0.275723	0.104038	1.10038	2.53468	0.062446	0.0673379	0.0106798	0.0233345
CANCER_MODULE_55	0.347585	0.103774	1.37855	2.52853	0.071003	0.0635472	0.00797457	0.0115201
CANCER_MODULE_23	0.566946	0.10134	2.22767	2.47184	0.0980435	0.071581	0.000216459	0.00426376
CITRATE_CYCLE_TCA_CYCLE	0.139208	0.100776	0.571942	2.45871	0.167303	0.378765	0	0.000256298
CELLULAR_RESPONSES_TO_STRESS	0.288229	0.0912147	1.14879	2.23601	0.122816	0.189997	0.000186826	0.029953
RETINOID_METABOLISM_AND_TRANSPORT	0.331208	0.0892357	1.31515	2.18992	0.340845	0.179619	0	0.000365729
CANCER_MODULE_197	0.298572	0.0812758	1.18882	2.00454	0.177735	0.202224	0.00031471	0.000537129
CANCER_MODULE_52	0.298894	0.0801388	1.19007	1.97806	0.128243	0.158579	0.0363316	0.0284347
HEMOSTASIS	0.213459	0.0785529	0.859359	1.94112	0.098297	0.100727	0.000220877	0.024771
P73_TRANSCRIPTION_FACTOR_NETWORK	0.24631	0.0777609	0.986523	1.92267	0.206767	0.357907	0.000273293	0.200206
GENERIC_TRANSCRIPTION_PATHWAY	0.159187	0.0759114	0.64928	1.8796	0.072666	0.0992431	0.000213761	0.0197662
TCF_DEPENDENT_SIGNALING_IN_RESPONSE_TO_WNT	0.33241	0.0743309	1.31981	1.84279	0.166048	0.202962	0.000272229	0.000385476
PLATELET_ACTIVATION,_SIGNALING_AND_AGGREGATION	0.27015	0.0684228	1.0788	1.70519	0.19774	0.165413	0.000287231	0.0717029
CANCER_MODULE_223	0.140681	0.0674252	0.577644	1.68195	0.10558	0.175924	0.000232424	0.000585279
RENAL_CELL_CARCINOMA	0.173387	0.0673531	0.704246	1.68027	0.207834	0.203624	0.000240039	0.35013
CANCER_MODULE_118	0.114972	0.0657518	0.478128	1.64298	0.0529103	0.129945	0.000182475	0.00479147
CANCER_MODULE_53	0.145426	0.0647497	0.596011	1.61964	0.0528754	0.129189	0.000205699	0.0056758
CELL_CYCLE,_MITOTIC	0.436068	0.06467	1.72106	1.61778	0.146265	0.158449	0.000188938	0.0741354
GLUCONEOGENESIS	0.148028	0.0643479	0.606082	1.61028	0.168389	0.332155	9.50784e-06	0.000261631
GLYCOLYSIS_GLUCONEOGENESIS	0.0712996	0.0640392	0.309074	1.60309	0.0614352	0.157305	1.66089e-05	0.000360947
PLATELET_DEGRANULATION	0.364359	0.0632365	1.44348	1.58439	0.329906	0.228387	0.00016257	0.0971276
RESPONSE_TO_ELEVATED_PLATELET_CYTOSOLIC_CA2+	0.351781	0.0628384	1.39479	1.57512	0.321029	0.227308	0.00016257	0.0885675
GENE_EXPRESSION	0.378714	0.0627266	1.49904	1.57252	0.0799738	0.0620474	0.026991	0.028223
CANCER_MODULE_126	0.289741	0.0626087	1.15464	1.56977	0.159844	0.260132	0.000237103	0.000510896
CANCER_MODULE_24	0.282077	0.059543	1.12497	1.49837	0.0873046	0.0589934	0.0134881	0.0156655
CANCER_MODULE_382	0.1244	0.0567054	0.514623	1.43229	0.0745328	0.195376	0.000187681	0.000218619
HUNTINGTONS_DISEASE	0.189905	0.0565482	0.768183	1.42862	0.106671	0.167342	9.29639e-05	0.000519893
VISUAL_PHOTOTRANSDUCTION	0.239475	0.0561103	0.960066	1.41842	0.168373	0.123961	0.000153333	0.000172612
DISEASES_ASSOCIATED_WITH_VISUAL_TRANSDUCTION	0.239475	0.0561103	0.960066	1.41842	0.168373	0.123961	0.000153333	0.000172612
CANCER_MODULE_121	0.0568428	0.0543409	0.253113	1.37721	0.0686137	0.189791	0.000227354	0.00064523
NUCLEAR_RECEPTOR_TRANSCRIPTION_PATHWAY	0.131927	0.054279	0.543756	1.37577	0.109321	0.1592	0.000202813	0.0289526
CANCER_MODULE_8	0.143712	0.0529872	0.589374	1.34569	0.118905	0.0859763	0.0307345	0.020451
CANCER_MODULE_40	0.150827	0.0524298	0.616917	1.3327	0.134945	0.117958	0.0192761	0.0205612
CANCER_MODULE_137	0.170284	0.0519023	0.692235	1.32042	0.0653345	0.057338	0.0251912	0.0136535
CANCER_MODULE_100	0.169745	0.0516445	0.690146	1.31441	0.0656382	0.0570697	0.0251568	0.0131388
CANCER_MODULE_66	0.168144	0.0513759	0.683949	1.30816	0.0646701	0.0568585	0.0238755	0.0130611
TOLL_LIKE_RECEPTOR_SIGNALING_PATHWAY	0.0192278	0.0500259	0.107509	1.27672	0.055512	0.177752	0.000247937	0.0430526
CANCER_MODULE_209	0.0982946	0.0486896	0.413569	1.24559	0.149809	0.134991	0.000122193	0.000481651
EPITHELIAL_CELL_SIGNALING_IN_HELICOBACTER_PYLORI_INFECTION	0.052386	0.0484998	0.235862	1.24117	0.0948902	0.33098	0.000279723	0.000792286
CELLULAR_SENESCENCE	0.361752	0.0484254	1.43339	1.23944	0.18142	0.217831	0.000199728	0.0376192
OXIDATIVE_STRESS_INDUCED_SENESCENCE	0.428851	0.0475225	1.69312	1.21841	0.221982	0.261231	0.000196781	0.0630287
CANCER_MODULE_172	0.107121	0.0472009	0.447736	1.21092	0.13447	0.133108	0.000102338	0.000466722
ABC-FAMILY_PROTEINS_MEDIATED_TRANSPORT	0.088986	0.0471677	0.377537	1.21015	0.127398	0.160015	2.40737e-05	0.000506141
CANCER_MODULE_123	0.0835585	0.0467592	0.356527	1.20063	0.0571274	0.115158	0.00988338	0.0192835
SIGNALING_BY_WNT	0.314169	0.0462814	1.2492	1.18951	0.12101	0.122154	0.000261929	0.000430754
CANCER_MODULE_46	0.102781	0.0459826	0.430937	1.18255	0.060654	0.0874893	0.000314047	0.0341846
DIRECT_p53_EFFECTORS	0.619877	0.0453341	2.43256	1.16744	0.277227	0.164896	0.000260229	0.108458
OOCYTE_MEIOSIS	0.0386897	0.0430649	0.182844	1.11459	0.0671874	0.153695	0.000118195	0.1369
CANCER_MODULE_93	0.0716588	0.0425774	0.310465	1.10324	0.0922657	0.101269	0.0102084	0.0143838
CANCER_MODULE_11	0.105519	0.0422221	0.441535	1.09497	0.0526272	0.0539356	0.0218349	0.0129695
GLUCOSE_METABOLISM	0.0653538	0.0417862	0.286058	1.08481	0.104329	0.204591	4.7718e-05	0.000254069
GNRH_SIGNALING_PATHWAY	0.094938	0.0407017	0.400576	1.05955	0.0825868	0.148978	0.000237285	0.0179482
ALZHEIMERS_DISEASE	0.112701	0.0402905	0.469336	1.04998	0.089367	0.134606	4.08197e-05	0.000450764
PEROXISOME	0.080588	0.0391201	0.345029	1.02272	0.0613707	0.114689	0.0219613	0.0171711
CANCER_MODULE_75	0.0961233	0.0376062	0.405164	0.98746	0.0572168	0.075613	0.000354192	0.0294344
GLIOMA	0.300674	0.0363843	1.19696	0.959002	0.204224	0.191749	0.000318041	0.187771
PYRUVATE_METABOLISM	0.0357927	0.0342936	0.17163	0.910308	0.0648901	0.135015	0.000472928	0.000485069
CANCER_MODULE_199	0.0410196	0.032729	0.191863	0.873869	0.0740151	0.158288	0.444537	0.280087
PROGESTERONE_MEDIATED_OOCYTE_MATURATION	0.0572192	0.0323899	0.25457	0.86597	0.0928261	0.162857	0.00044077	0.163244
SLC-MEDIATED_TRANSMEMBRANE_TRANSPORT	0.0583911	0.0320597	0.259107	0.858279	0.0589049	0.0563134	0.000197653	0.000301806
CANCER_MODULE_220	0.158166	0.0319065	0.645327	0.854713	0.055757	0.0571049	0.000233018	0.00628562
CANCER_MODULE_111	0.144461	0.0317002	0.592277	0.849907	0.0702279	0.0797007	0.000268853	0.0227535
CALCINEURIN-REGULATED_NFAT-DEPENDENT_TRANSCRIPTION_IN_LYMPHOCYTES	0.27778	0.0314387	1.10834	0.843818	0.219945	0.171324	0.000281456	0.000718081
T_CELL_RECEPTOR_SIGNALING_PATHWAY	0.0698409	0.0296	0.303428	0.800993	0.0804303	0.120013	0.000203991	0.0251697
CANCER_MODULE_486	0.094507	0.0288079	0.398908	0.782544	0.0590764	0.143614	0.000190629	0.000297853
CANCER_MODULE_152	0.0933943	0.0283672	0.394601	0.772281	0.0628234	0.103943	0	0.0179852
CANCER_MODULE_433	0.0525987	0.0278756	0.236685	0.760832	0.0828572	0.126893	0.000127171	0.000467147
APOPTOSIS	0.366449	0.0275109	1.45157	0.752337	0.163957	0.0832241	0.0001699	0.0799765
CANCER_MODULE_105	0.179147	0.025407	0.72654	0.703338	0.144448	0.114436	0.00026286	0.000593676
CANCER_MODULE_47	0.107799	0.0251841	0.450361	0.698146	0.161034	0.0650046	0.00275074	0.000916678
MELANOMA	0.243594	0.02468	0.976008	0.686406	0.160866	0.0921464	0.000279886	0.158079
SIGNALING_BY_FGFR_IN_DISEASE	0.0573303	0.0241581	0.255	0.674249	0.0547903	0.060475	0.102737	0.132941
p75_NTR_RECEPTOR-MEDIATED_SIGNALLING	0.0396926	0.0234545	0.186727	0.657862	0.0922182	0.157151	0.000185658	0.000654946
CANCER_MODULE_308	0.37305	0.0234402	1.47712	0.657529	0.272986	0.102013	0.000351662	0.00060864
INTEGRIN_CELL_SURFACE_INTERACTIONS	0.104149	0.022095	0.43623	0.626199	0.126858	0.196394	0.000111222	0.000776493
CANCER_MODULE_342	0.0570936	0.0220223	0.254084	0.624507	0.0522358	0.0623142	0.000259524	0.000526118
VEGF_SIGNALING_PATHWAY	0.0438115	0.0197731	0.20267	0.572121	0.0585516	0.0999517	0.000158654	0.0804657
SIGNALING_BY_FGFR	0.0584457	0.0196763	0.259318	0.569867	0.0552189	0.053163	0.102737	0.140212
CANCER_MODULE_129	0.157254	0.0194397	0.641795	0.564357	0.0766077	0.0560716	0.000249329	0.000399861
MELANOGENESIS	0.111133	0.0187094	0.463264	0.547347	0.0668559	0.0675601	0.000243978	0.000361866
RIG_I_LIKE_RECEPTOR_SIGNALING_PATHWAY	0.0522922	0.0185525	0.235498	0.543695	0.0895007	0.151489	0.000198801	0.000226884
CANCER_MODULE_295	0.14049	0.0179905	0.576903	0.530606	0.27277	0.0609379	7.83105e-05	0.000289413
POST_NMDA_RECEPTOR_ACTIVATION_EVENTS	0.0414486	0.0176951	0.193524	0.523725	0.0506995	0.110693	0.000174318	0.14321
TRAFFICKING_OF_AMPA_RECEPTORS	0.0593126	0.0166837	0.262674	0.500169	0.0881293	0.122355	0.000247578	0.000248804
GLUTAMATE_BINDING,_ACTIVATION_OF_AMPA_RECEPTORS_AND_SYNAPTIC_PLASTICITY	0.0593126	0.0166837	0.262674	0.500169	0.0881293	0.122355	0.000247578	0.000248804
VIBRIO_CHOLERAE_INFECTION	0.0378648	0.0148828	0.179651	0.458226	0.0584284	0.0683659	0.000341649	0.00058654
NUCLEAR_SIGNALING_BY_ERBB4	0.240801	0.0142099	0.965197	0.442553	0.209475	0.0781316	0.000147031	0.00037216
M_PHASE	0.0978187	0.0125538	0.411727	0.403983	0.0745912	0.069902	0.000168087	0.0764873
MITOTIC_M-M-G1_PHASES	0.0881838	0.0116848	0.374431	0.383743	0.0671685	0.063295	0.000162684	0.0818149
FC_EPSILON_RI_SIGNALING_PATHWAY	0.0655369	0.0108448	0.286767	0.36418	0.10639	0.0634353	0.000155324	0.0628453
CANCER_MODULE_204	0.0905804	0.00957047	0.383708	0.3345	0.107382	0.0555233	0.000148016	0.000468833
DNA_REPAIR	0.0751222	0.00873206	0.323871	0.314974	0.09432	0.0597561	0.363845	0.000462626
BILE_ACID_AND_BILE_SALT_METABOLISM	0.134033	0.0085863	0.551909	0.311579	0.337771	0.0583234	9.16697e-05	0.000344214
MEIOSIS	0.108986	0.00776326	0.454954	0.29241	0.111876	0.0655006	0.000163732	0.142905
AUTOIMMUNE_THYROID_DISEASE	0.216176	0.00764365	0.869877	0.289624	0.200857	0.068942	0.000176138	0.00027177
COLLAGEN_BIOSYNTHESIS_AND_MODIFYING_ENZYMES	0.101292	0.00367554	0.425172	0.197206	0.0605295	0.0901331	0.000180715	0.00014742
COLLAGEN_FORMATION	0.0923744	0.00308859	0.390653	0.183536	0.0585848	0.0858973	0.000180715	0.00014742

## Sheet: Table S5-Significant
Pathway Name	RANK	DY SCORE	DR SCORE	P value		List of APA predicted significantly altered pathways obtained by shuffling datasets samples
CANCER_MODULE_16	0.058757	1.48007	0.103251	0
SIGNALING_BY_FGFR	0.0196763	0.569867	0.053163	0
MITOTIC_PROPHASE	0.00310844	0.183998	0.0186806	0
GLYCOSYLPHOSPHATIDYLINOSITOL_GPI_ANCHOR_BIOSYNTHESIS	0.00567649	0.243808	0	0
MPS_IV_-_MORQUIO_SYNDROME_A	0.00598618	0.251021	0	0.00927152
CANCER_MODULE_165	0.00772121	0.291431	0.00370999	0
CAM_PATHWAY	0.00630135	0.258362	0	0
DEFECTIVE_MMAB_CAUSES_METHYLMALONIC_ACIDURIA_TYPE_CBLB	0.0100955	0.346729	0.0105115	0
LYSINE_DEGRADATION	0.00803335	0.2987	0.0379481	0.0198675
CAP-DEPENDENT_TRANSLATION_INITIATION	0.0048895	0.225479	0	0
GENERIC_TRANSCRIPTION_PATHWAY	0.0759114	1.8796	0.0992431	0
SIGNALING_BY_NGF	0.018997	0.554046	0.0351678	0
INSULIN_RECEPTOR_SIGNALLING_CASCADE	0.0080789	0.299761	0.00825644	0
PROXIMAL_TUBULE_BICARBONATE_RECLAMATION	0.0338981	0.901098	0.131058	0.0264901
DISEASES_ASSOCIATED_WITH_VISUAL_TRANSDUCTION	0.0561103	1.41842	0.123961	0
INTERLEUKIN-3,_5_AND_GM-CSF_SIGNALING	0.004937	0.226586	0	0.00927152
CANCER_MODULE_1	0.0908106	2.2266	0.11926	0
DEGRADATION_OF_THE_EXTRACELLULAR_MATRIX	0.00487682	0.225184	0	0
ENDOCYTOSIS	0.0228948	0.644827	0.0697068	0
BETA_ALANINE_METABOLISM	0.0111197	0.370583	0.035565	0
CELL_SURFACE_INTERACTIONS_AT_THE_VASCULAR_WALL	0.0134134	0.424004	0.0550363	0.0013245
CANCER_MODULE_118	0.0657518	1.64298	0.129945	0.010596
GABA_RECEPTOR_ACTIVATION	0.00644219	0.261642	0	0
MPS_IIIB_-_SANFILIPPO_SYNDROME_B	0.00598618	0.251021	0	0
CANCER_MODULE_453	0.00527934	0.234559	0	0.0251656
CANCER_MODULE_69	0.0101634	0.34831	0.0186028	0
SIGNALING_BY_FGFR_MUTANTS	0.0140124	0.437954	0.051618	0
ROLE_OF_CALCINEURIN-DEPENDENT_NFAT_SIGNALING_IN_LYMPHOCYTES	0.0300021	0.810359	0.117866	0.0119205
VIBRIO_CHOLERAE_INFECTION	0.0148828	0.458226	0.0683659	0.0331126
CANCER_MODULE_411	0.00491277	0.226021	0	0
RNA_POLYMERASE_II_TRANSCRIPTION_PRE-INITIATION_AND_PROMOTER_OPENING	0.00783693	0.294126	0	0
DAG_AND_IP3_SIGNALING	0.00809242	0.300076	0	0.00397351
DEFECTIVE_MTRR_CAUSES_METHYLMALONIC_ACIDURIA_AND_HOMOCYSTINURIA_TYPE_CBLE	0.0100955	0.346729	0.0105115	0
VEGF_SIGNALING_PATHWAY	0.0197731	0.572121	0.0999517	0
CANCER_MODULE_247	0.0114047	0.377221	0	0
NITROGEN_METABOLISM	0.0156279	0.475579	0	0
CANCER_MODULE_497	0.0083277	0.305556	0	0
CELL-CELL_COMMUNICATION	0.0098849	0.341823	0.0414081	0
CANCER_MODULE_214	0.00895527	0.320172	0	0.00397351
CANCER_MODULE_493	0.00193292	0.15662	0.0165633	0
TOLL_LIKE_RECEPTOR_10_(TLR10)_CASCADE	0.0574019	1.44851	0.306971	0
DEFECTS_IN_BIOTIN_(BTN)_METABOLISM	0.0100955	0.346729	0.0105115	0
VISUAL_PHOTOTRANSDUCTION	0.0561103	1.41842	0.123961	0
CANCER_MODULE_525	0.000115568	0.114293	0	0
SIGNALING_MEDIATED_BY_P38-ALPHA_AND_P38-BETA	0.210045	5.0036	0.522909	0
INTEGRATION_OF_ENERGY_METABOLISM	0.014379	0.446492	0.0522861	0
PARKINSONS_DISEASE	0.00775106	0.292126	0	0
CARDIAC_MUSCLE_CONTRACTION	0.00702886	0.275306	0	0
TIGHT_JUNCTION_INTERACTIONS	0.00829392	0.304769	0	0
PYRUVATE_METABOLISM_AND_CITRIC_ACID_(TCA)_CYCLE	0.0103806	0.353368	0.0382534	0.0331126
GLUTATHIONE_CONJUGATION	0.00845469	0.308513	0	0
CANCER_MODULE_350	-7.15035e-18	0.111602	0.0239396	0
CANCER_MODULE_316	0.0105034	0.35623	0.0180622	0
METABOLISM_OF_VITAMINS_AND_COFACTORS	0.0100955	0.346729	0.0105115	0
PPARA_ACTIVATES_GENE_EXPRESSION	0.273322	6.47734	0.754526	0
CANCER_MODULE_389	0.00415583	0.208392	0	0.00397351
3_-UTR-MEDIATED_TRANSLATIONAL_REGULATION	0.00481084	0.223647	0	0
ACTIVATION_OF_MATRIX_METALLOPROTEINASES	0.00804834	0.29905	0	0
REGULATION_OF_LIPID_METABOLISM_BY_PEROXISOME_PROLIFERATOR-ACTIVATED_RECEPTOR_ALPHA_(PPARALPHA)	0.391432	9.22815	0.630831	0
ERBB4_SIGNALING_EVENTS	0.008642	0.312876	0.0258386	0
INFLUENZA_INFECTION	0.00417427	0.208821	0	0
CANCER_MODULE_59	0.00693623	0.273148	0	0
DEFECTIVE_BTD_CAUSES_BIOTIDINASE_DEFICIENCY	0.0100955	0.346729	0.0105115	0
CYTOCHROME_P450_-_ARRANGED_BY_SUBSTRATE_TYPE	0.0248285	0.689864	0.104372	0.0317881
SIGNALING_EVENTS_MEDIATED_BY_FOCAL_ADHESION_KINASE	0.0618121	1.55122	0.401206	0
CANCER_MODULE_60	0.0581426	1.46576	0.0951956	0
SELENOAMINO_ACID_METABOLISM	0.00661846	0.265747	0	0
CANCER_MODULE_46	0.0459826	1.18255	0.0874893	0.0370861
REGULATION_OF_ACTIN_CYTOSKELETON	0.00481634	0.223776	0.00452971	0.0119205
CANCER_MODULE_113	0.00875808	0.31558	0.0184045	0
SIGNALLING_TO_ERKS	0.021977	0.623453	0.126812	0.0013245
CANCER_MODULE_70	0.00732217	0.282137	0	0.0145695
FERTILIZATION	0.00438606	0.213754	0	0
CANCER_MODULE_323	0.0118522	0.387643	0.0349083	0
METABOLISM_OF_NUCLEOTIDES	0.00373752	0.19865	0.107937	0
SULFUR_AMINO_ACID_METABOLISM	0.0117687	0.385698	0	0
CANCER_MODULE_343	0.0158633	0.481062	0.0437508	0.00264901
MUCOPOLYSACCHARIDOSES	0.00598618	0.251021	0	0
MPS_II_-_HUNTER_SYNDROME	0.00598618	0.251021	0	0.0291391
CANCER_MODULE_3	0.0104052	0.353942	0.0268741	0
AMINO_ACID_TRANSPORT_ACROSS_THE_PLASMA_MEMBRANE	0.0163102	0.49147	0	0
G-PROTEIN_MEDIATED_EVENTS	0.0107091	0.36102	0.00941933	0
BILE_ACID_AND_BILE_SALT_METABOLISM	0.0085863	0.311579	0.0583234	0
OOCYTE_MEIOSIS	0.0430649	1.11459	0.153695	0
LIGAND-GATED_ION_CHANNEL_TRANSPORT	0.00814597	0.301324	0	0.0331126
CHROMATIN_MODIFYING_ENZYMES	0.0114669	0.378668	0.0425293	0
CELL_JUNCTION_ORGANIZATION	0.00505172	0.229258	0.0413659	0
REGULATION_OF_PLK1_ACTIVITY_AT_G2-M_TRANSITION	0.00734864	0.282753	0.0268244	0
CANCER_MODULE_136	0.0106141	0.358808	0.0210184	0.00662252
CYTOKINE_SIGNALING_IN_IMMUNE_SYSTEM	0.0107151	0.36116	0.0589228	0
NEUROTRANSMITTER_RECEPTOR_BINDING_AND_DOWNSTREAM_TRANSMISSION_IN_THE_POSTSYNAPTIC_CELL	0.00866684	0.313455	0.0223475	0.00264901
METABOLISM_OF_XENOBIOTICS_BY_CYTOCHROME_P450	0.0115385	0.380336	0.0336457	0
CELL_CYCLE_CHECKPOINTS	0.00919888	0.325846	0.100379	0
DAP12_INTERACTIONS	0.0123871	0.4001	0.0296728	0
COMPLEMENT_AND_COAGULATION_CASCADES	0.00675325	0.268887	0.0046481	0.00927152
mTOR_SIGNALING_PATHWAY	0.0675564	1.68501	0.202656	0
CONSTITUTIVE_SIGNALING_BY_NOTCH1_PEST_DOMAIN_MUTANTS	0.160872	3.85836	0.402391	0
CANCER_MODULE_248	0.00805977	0.299316	0.0317189	0.0013245
FORMATION_OF_THE_TERNARY_COMPLEX,_AND_SUBSEQUENTLY,_THE_43S_COMPLEX	0.0080999	0.30025	0	0
CANCER_MODULE_427	0.00655173	0.264193	0.0674504	0.0450331
ADHERENS_JUNCTION	0.0226747	0.639702	0.0769306	0
CANCER_MODULE_325	0.00876776	0.315805	0.0293254	0
CANCER_MODULE_241	0.000549853	0.124408	0	0
CANCER_MODULE_67	0.00516526	0.231902	0.00979201	0
TRANSMEMBRANE_TRANSPORT_OF_SMALL_MOLECULES	0.0387934	1.01511	0.0460437	0
CHEMOKINE_SIGNALING_PATHWAY	0.00463036	0.219444	0.00758241	0.0397351
BIOLOGICAL_OXIDATIONS	0.016012	0.484525	0.0378493	0
INFLUENZA_LIFE_CYCLE	0.00299965	0.181464	0	0
MYD88_DEPENDENT_CASCADE_INITIATED_ON_ENDOSOME	0.056382	1.42475	0.234143	0
GLYCEROLIPID_METABOLISM	0.0113049	0.374897	0.0701435	0
TOLL_LIKE_RECEPTOR_3_(TLR3)_CASCADE	0.060837	1.52851	0.267189	0
CANCER_MODULE_121	0.0543409	1.37721	0.189791	0.015894
MAPK_SIGNALING_PATHWAY	0.0991436	2.42068	0.146508	0
IGF1R_SIGNALING_CASCADE	0.0347081	0.919963	0.108987	0.018543
PHASE_1_-_FUNCTIONALIZATION_OF_COMPOUNDS	0.0141957	0.442224	0.0445053	0
CANCER_MODULE_13	0.0141112	0.440255	0.0221977	0.0119205
MELANOGENESIS	0.0187094	0.547347	0.0675601	0
TOLL_LIKE_RECEPTOR_9_(TLR9)_CASCADE	0.0558033	1.41128	0.2316	0.0476821
FOXA2_AND_FOXA3_TRANSCRIPTION_FACTOR_NETWORKS	0.106745	2.59772	0.183989	0
CANCER_MODULE_328	0.0106993	0.360791	0	0.0344371
GAB1_SIGNALOSOME	0.00796085	0.297012	0.0116281	0
CANCER_MODULE_24	0.059543	1.49837	0.0589934	0.0211921
CREB_PHOSPHORYLATION_THROUGH_THE_ACTIVATION_OF_RAS	0.0302612	0.816392	0.171982	0
CANCER_MODULE_64	0.0430914	1.11521	0.0565415	0
PYRUVATE_METABOLISM	0.0342936	0.910308	0.135015	0
CANCER_MODULE_37	0.00962625	0.3358	0.0202316	0
INFLUENZA_VIRAL_RNA_TRANSCRIPTION_AND_REPLICATION	0.00410066	0.207107	0	0
CXCR3-MEDIATED_SIGNALING_EVENTS	0.00388223	0.20202	0.0196858	0
CANCER_MODULE_273	0.00567756	0.243834	0	0
CANCER_MODULE_286	0.0143356	0.445481	0.0587364	0
PEPTIDE_HORMONE_METABOLISM	0.00647332	0.262367	0.0168126	0
UBIQUITIN_MEDIATED_PROTEOLYSIS	0.00530979	0.235268	0	0.010596
RETINOL_METABOLISM	0.0154596	0.47166	0.0455304	0.00397351
TRANSPORT_OF_THE_SLBP_INDEPENDENT_MATURE_MRNA	0.00747164	0.285618	0	0
ASPARAGINE_N-LINKED_GLYCOSYLATION	0.0078493	0.294414	0	0.0119205
NEUROACTIVE_LIGAND_RECEPTOR_INTERACTION	0.00673287	0.268412	0.00971985	0
VALIDATED_NUCLEAR_ESTROGEN_RECEPTOR_ALPHA_NETWORK	0.174444	4.17444	0.388617	0
CANCER_MODULE_170	0.0751607	1.86211	0.225397	0
MEMBRANE_TRAFFICKING	0.012532	0.403475	0.0499782	0.00264901
INWARDLY_RECTIFYING_K+_CHANNELS	0.010058	0.345855	0.0316398	0
CANCER_MODULE_53	0.0647497	1.61964	0.129189	0
FOCAL_ADHESION	0.134478	3.24362	0.232488	0
CA2+_PATHWAY	0.00379486	0.199985	0	0
FGFR1_LIGAND_BINDING_AND_ACTIVATION	0.00747405	0.285674	0.0120826	0
SIGNALING_BY_NOTCH	0.147606	3.54938	0.305814	0
CANCER_MODULE_180	0.0115084	0.379635	0	0.0370861
DEFECTIVE_MMAA_CAUSES_METHYLMALONIC_ACIDURIA_TYPE_CBLA	0.0100955	0.346729	0.0105115	0
CLATHRIN_DERIVED_VESICLE_BUDDING	0.00645794	0.262009	0	0
CANCER_MODULE_126	0.0626087	1.56977	0.260132	0.0119205
TCF_DEPENDENT_SIGNALING_IN_RESPONSE_TO_WNT	0.0743309	1.84279	0.202962	0
PLCG1_EVENTS_IN_ERBB2_SIGNALING	0.00730556	0.28175	0	0.015894
PANCREATIC_CANCER	0.0305543	0.82322	0.146053	0.0013245
SPLICEOSOME	0.00385024	0.201275	0.0147161	0.015894
GLYCOSAMINOGLYCAN_BIOSYNTHESIS_HEPARAN_SULFATE	0.0101932	0.349003	0	0
SYNTHESIS_OF_PA	0.00752686	0.286904	0	0.0238411
MITOCHONDRIAL_FATTY_ACID_BETA-OXIDATION	0.0277002	0.756746	0.323797	0
SYNTHESIS_OF_DNA	0.00886016	0.317957	0	0
CANCER_MODULE_95	0.00928216	0.327786	0.0115007	0.0490066
PLATELET_DEGRANULATION	0.0632365	1.58439	0.228387	0.00794702
SIGNALING_BY_EGFR_IN_CANCER	0.0110485	0.368923	0.022242	0.0410596
CANCER_MODULE_62	0.0105691	0.357759	0.0209103	0
PEPTIDE_CHAIN_ELONGATION	0.00426124	0.210847	0	0.013245
SIGNAL_AMPLIFICATION	0.00933527	0.329023	0.0662419	0
CANCER_MODULE_100	0.0516445	1.31441	0.0570697	0
SEROTONIN_NEUROTRANSMITTER_RELEASE_CYCLE	0.0111914	0.372253	0	0
CANCER_MODULE_308	0.0234402	0.657529	0.102013	0
COLORECTAL_CANCER	0.239262	5.68408	0.606864	0.00397351
AMINO_ACID_AND_OLIGOPEPTIDE_SLC_TRANSPORTERS	0.0126699	0.406686	0.0148016	0.0238411
POST_NMDA_RECEPTOR_ACTIVATION_EVENTS	0.0176951	0.523725	0.110693	0
SLC-MEDIATED_TRANSMEMBRANE_TRANSPORT	0.0320597	0.858279	0.0563134	0.0013245
